# Supplementary material for: Ouabain inhibition of Na/K-ATPase across the retina prevents signed refractive compensation to lens-induced defocus, but not default ocular growth in young chicks
Source: F1000Res. 2013 Mar 28;2:97. [Version 1] doi: 10.12688/f1000research.2-97.v1 (PMC4257142; doi:10.12688/f1000research.2-97.v1)
Supplement: Ouabain inhibition of Na/K-ATPase across the retina in chicks: biometric data — Biometric measures for refractive state, axial length, vitreous chamber depth and anterior chamber depth. [file f1000research-2-1001-s0001.tgz]

Archive with 1 entries (1 files):
- Murphy_Crewther__2013__Biometric_Raw_Data
