# Supplementary material for: Ouabain inhibition of Na/K-ATPase across the retina prevents signed refractive compensation to lens-induced defocus, but not default ocular growth in young chicks
Source: F1000Res. 2013 Mar 28;2:97. [Version 1] doi: 10.12688/f1000research.2-97.v1 (PMC4257142; doi:10.12688/f1000research.2-97.v1)
Supplement: Ouabain inhibition of Na/K-ATPase across the retina in chicks: ERG data — Electroretinography recordings from the eyes of chicks injected with ouabain, DMSO or PBS. [file f1000research-2-1001-s0000.tgz]

Archive with 26 entries (26 files):
- NormY_run1_5v.txt
- Ouabin2_run5_5v.txt
- NormY_run3_5v.txt
- NormY_run4_5v.txt
- Ouabin3_run2_5v.txt
- Ouabin3_run1_5v.txt
- Ouabin3_run4_5v.txt
- Ouabin3_run3_5v.txt
- NormY_run2_5v.txt
- Ouabin4_run1_5v.txt
- Ouabin3_run5_5v.txt
- NormY_run6_5v.txt
- Ouabain4_run3_5v.txt
- NormY_run5_5v.txt
- Ouabain4_run2_5v.txt
- Ouabain4_run5_5v.txt
- Ouabain4_run4_5v.txt
- Ouabin1_run3_5v.txt
- Ouabin1_run2_5v.txt
- Ouabin1_run1_5v.txt
- Ouabin1_run4_5v.txt
- Ouabin1_run5_5v.txt
- Ouabin2_run3_5v.txt
- Ouabin2_run2_5v.txt
- Ouabin2_run1_5v.txt
- Ouabin2_run4_5v.txt
