# Supplementary material for: Ouabain inhibition of Na/K-ATPase across the retina prevents signed refractive compensation to lens-induced defocus, but not default ocular growth in young chicks
Source: F1000Res. 2013 Mar 28;2:97. [Version 1] doi: 10.12688/f1000research.2-97.v1 (PMC4257142; doi:10.12688/f1000research.2-97.v1)
Supplement: Ouabain inhibition of Na/K-ATPase across the retina in chicks: ERG data — Electroretinography recordings from the eyes of chicks injected with ouabain, DMSO or PBS. [file f1000research-2-1001-s0000.tgz › Ouabin2_run1_5v.txt]

0	-0.00000055	0.0005
0.001	-0.0000005	0.0005
0.002	-0.0000004	0.0005
0.003	-0.00000035	0.0005
0.004	-0.0000003	0.0005
0.005	-0.0000003	0.0005
0.006	-0.0000003	0.0005
0.007	-0.00000035	0.0005
0.008	-0.0000004	0.0005
0.009	-0.00000045	0.0005
0.01	-0.00000055	0.000505
0.011	-0.00000065	0.000505
0.012	-0.0000007	0.000505
0.013	-0.00000075	0.000505
0.014	-0.00000095	0.000505
0.015	-0.000001	0.000505
0.016	-0.0000011	0.000505
0.017	-0.00000125	0.0005
0.018	-0.0000014	0.0005
0.019	-0.00000155	0.000495
0.02	-0.0000017	0.00049
0.021	-0.00000185	0.00048
0.022	-0.00000205	0.00047
0.023	-0.0000022	0.000465
0.024	-0.0000024	0.000455
0.025	-0.00000265	0.000445
0.026	-0.00000285	0.00043
0.027	-0.000003	0.00042
0.028	-0.0000032	0.00041
0.029	-0.00000335	0.000395
0.03	-0.0000035	0.000385
0.031	-0.0000036	0.000375
0.032	-0.00000365	0.00036
0.033	-0.0000037	0.00035
0.034	-0.0000037	0.00034
0.035	-0.00000365	0.00033
0.036	-0.0000035	0.000315
0.037	-0.00000335	0.000305
0.038	-0.00000315	0.00029
0.039	-0.0000029	0.00028
0.04	-0.00000265	0.000265
0.041	-0.00000235	0.00025
0.042	-0.0000021	0.00024
0.043	-0.00000185	0.000225
0.044	-0.0000016	0.00021
0.045	-0.0000014	0.0002
0.046	-0.00000125	0.000185
0.047	-0.00000115	0.000175
0.048	-0.0000011	0.00016
0.049	-0.0000011	0.00015
0.05	-0.00000115	0.00014
0.051	-0.0000013	0.00013
0.052	-0.00000145	0.000125
0.053	-0.00000155	0.000115
0.054	-0.0000018	0.00011
0.055	-0.000002	0.0001
0.056	-0.0000022	0.000095
0.057	-0.00000245	0.00009
0.058	-0.0000026	0.00008
0.059	-0.0000027	0.000075
0.06	-0.0000028	0.00007
0.061	-0.0000029	0.000065
0.062	-0.0000028	0.00006
0.063	-0.0000027	0.00005
0.064	-0.0000026	0.000045
0.065	-0.0000024	0.00004
0.066	-0.0000022	0.000035
0.067	-0.0000019	0.00003
0.068	-0.0000017	0.000025
0.069	-0.0000014	0.000025
0.07	-0.00000115	0.00002
0.071	-0.00000085	0.00002
0.072	-0.0000006	0.00002
0.073	-0.00000035	0.00002
0.074	-0.0000002	0.00002
0.075	0	0.00002
0.076	0.00000015	0.00002
0.077	0.00000025	0.00002
0.078	0.00000035	0.00002
0.079	0.00000045	0.00002
0.08	0.0000005	0.00002
0.081	0.0000005	0.000015
0.082	0.00000045	0.000015
0.083	0.00000045	0.000015
0.084	0.0000004	0.000015
0.085	0.0000003	0.000015
0.086	0.00000015	0.00001
0.087	0	0.00001
0.088	-0.00000025	0.00001
0.089	-0.00000045	0.00001
0.09	-0.00000075	0.00001
0.091	-0.0000011	0.000015
0.092	-0.00000135	0.000015
0.093	-0.0000017	0.000015
0.094	-0.0000021	0.00002
0.095	-0.0000024	0.00002
0.096	-0.0000027	0.00002
0.097	-0.000003	0.000025
0.098	-0.00000325	0.000025
0.099	-0.00000345	0.000025
0.1	-0.00000365	0.000025
0.101	-0.0000038	0.000025
0.102	-0.0000039	0.000025
0.103	-0.0000039	0.000025
0.104	-0.00000395	0.000025
0.105	-0.00000395	0.000025
0.106	-0.00000385	0.000025
0.107	-0.0000038	0.000025
0.108	-0.0000037	0.000025
0.109	-0.0000036	0.000025
0.11	-0.0000035	0.000025
0.111	-0.00000345	0.000025
0.112	-0.0000033	0.000025
0.113	-0.00000325	0.00003
0.114	-0.0000032	0.00003
0.115	-0.0000031	0.00003
0.116	-0.0000031	0.000035
0.117	-0.0000031	0.000035
0.118	-0.00000305	0.000035
0.119	-0.00000305	0.000035
0.12	-0.000003	0.000035
0.121	-0.00000295	0.000035
0.122	-0.00000285	0.000035
0.123	-0.00000275	0.000035
0.124	-0.00000265	0.000035
0.125	-0.00000245	0.00003
0.126	-0.00000225	0.00003
0.127	-0.000002	0.00003
0.128	-0.00000175	0.00003
0.129	-0.0000015	0.00003
0.13	-0.0000012	0.00003
0.131	-0.000001	0.00003
0.132	-0.0000007	0.00003
0.133	-0.0000005	0.00003
0.134	-0.00000035	0.000035
0.135	-0.0000002	0.000035
0.136	-0.0000001	0.000035
0.137	-0.0000001	0.000035
0.138	-0.00000015	0.000035
0.139	-0.0000002	0.000035
0.14	-0.00000035	0.000035
0.141	-0.0000005	0.000035
0.142	-0.0000007	0.000035
0.143	-0.0000009	0.000035
0.144	-0.00000115	0.000035
0.145	-0.0000014	0.00003
0.146	-0.00000165	0.00003
0.147	-0.00000195	0.00003
0.148	-0.00000225	0.00003
0.149	-0.0000025	0.00003
0.15	-0.00000275	0.00003
0.151	-0.00000305	0.00003
0.152	-0.00000335	0.00003
0.153	-0.0000036	0.00003
0.154	-0.00000395	0.00003
0.155	-0.00000415	0.000035
0.156	-0.0000044	0.000035
0.157	-0.0000046	0.000035
0.158	-0.0000048	0.000035
0.159	-0.00000495	0.000035
0.16	-0.0000051	0.000035
0.161	-0.00000515	0.000035
0.162	-0.00000515	0.000035
0.163	-0.00000515	0.000035
0.164	-0.00000505	0.000035
0.165	-0.00000495	0.00003
0.166	-0.00000475	0.00003
0.167	-0.00000455	0.00003
0.168	-0.00000425	0.00003
0.169	-0.00000395	0.00003
0.17	-0.0000037	0.00003
0.171	-0.00000335	0.00003
0.172	-0.00000295	0.00003
0.173	-0.00000265	0.00003
0.174	-0.0000023	0.000035
0.175	-0.00000205	0.000035
0.176	-0.00000175	0.000035
0.177	-0.0000015	0.000035
0.178	-0.00000125	0.000035
0.179	-0.00000105	0.000035
0.18	-0.000001	0.000035
0.181	-0.00000085	0.000035
0.182	-0.0000008	0.000035
0.183	-0.00000085	0.000035
0.184	-0.0000009	0.000035
0.185	-0.00000095	0.00003
0.186	-0.000001	0.00003
0.187	-0.0000012	0.00003
0.188	-0.0000013	0.00003
0.189	-0.00000145	0.00003
0.19	-0.00000165	0.00003
0.191	-0.0000018	0.00003
0.192	-0.00000195	0.00003
0.193	-0.0000021	0.00003
0.194	-0.00000225	0.00003
0.195	-0.0000024	0.000035
0.196	-0.0000025	0.000035
0.197	-0.0000026	0.000035
0.198	-0.0000027	0.000035
0.199	-0.00000275	0.000035
0.2	-0.00000275	0.000035
0.201	-0.0000028	0.000035
0.202	-0.0000028	0.000035
0.203	-0.0000027	0.000035
0.204	-0.00000265	0.000035
0.205	-0.0000025	0.00003
0.206	-0.00000235	0.00003
0.207	-0.0000022	0.00003
0.208	-0.00000205	0.00003
0.209	-0.0000018	0.00003
0.21	-0.0000017	0.00003
0.211	-0.0000015	0.00003
0.212	-0.00000135	0.00003
0.213	-0.00000125	0.00003
0.214	-0.00000115	0.00003
0.215	-0.0000011	0.000035
0.216	-0.00000105	0.000035
0.217	-0.0000011	0.000035
0.218	-0.00000115	0.000035
0.219	-0.0000012	0.000035
0.22	-0.00000135	0.000035
0.221	-0.00000145	0.000035
0.222	-0.00000155	0.000035
0.223	-0.0000017	0.000035
0.224	-0.0000019	0.000035
0.225	-0.000002	0.00003
0.226	-0.0000021	0.00003
0.227	-0.0000022	0.00003
0.228	-0.0000023	0.00003
0.229	-0.00000245	0.00003
0.23	-0.00000255	0.00003
0.231	-0.0000026	0.00003
0.232	-0.00000265	0.00003
0.233	-0.00000265	0.00003
0.234	-0.00000275	0.00003
0.235	-0.0000027	0.000035
0.236	-0.0000027	0.000035
0.237	-0.00000265	0.000035
0.238	-0.00000265	0.000035
0.239	-0.0000025	0.000035
0.24	-0.0000024	0.000035
0.241	-0.0000023	0.000035
0.242	-0.00000215	0.000035
0.243	-0.00000195	0.000035
0.244	-0.00000175	0.000035
0.245	-0.0000015	0.00003
0.246	-0.0000012	0.00003
0.247	-0.0000009	0.00003
0.248	-0.00000055	0.00003
0.249	-0.00000015	0.00003
0.25	0.0000003	0.00003
0.251	0.0000007	0.00003
0.252	0.00000115	0.00003
0.253	0.0000016	0.00003
0.254	0.00000195	0.000035
0.255	0.00000245	0.000035
0.256	0.0000029	0.000035
0.257	0.00000325	0.000035
0.258	0.00000365	0.000035
0.259	0.000004	0.00004
0.26	0.0000043	0.000035
0.261	0.00000455	0.000035
0.262	0.0000048	0.000035
0.263	0.00000495	0.000035
0.264	0.0000051	0.000035
0.265	0.00000525	0.00003
0.266	0.0000053	0.00003
0.267	0.0000054	0.00003
0.268	0.00000545	0.00003
0.269	0.0000055	0.00003
0.27	0.0000055	0.00003
0.271	0.0000055	0.00003
0.272	0.00000555	0.00003
0.273	0.00000555	0.00003
0.274	0.00000555	0.00003
0.275	0.00000565	0.000035
0.276	0.00000565	0.000035
0.277	0.00000565	0.000035
0.278	0.0000057	0.000035
0.279	0.00000575	0.000035
0.28	0.0000058	0.000035
0.281	0.0000059	0.000035
0.282	0.00000595	0.000035
0.283	0.000006	0.000035
0.284	0.00000605	0.000035
0.285	0.0000061	0.00003
0.286	0.0000062	0.00003
0.287	0.0000062	0.00003
0.288	0.0000062	0.00003
0.289	0.0000062	0.00003
0.29	0.00000615	0.00003
0.291	0.0000061	0.00003
0.292	0.00000605	0.00003
0.293	0.00000595	0.00003
0.294	0.0000058	0.00003
0.295	0.00000565	0.000035
0.296	0.00000545	0.000035
0.297	0.0000052	0.000035
0.298	0.000005	0.000035
0.299	0.0000048	0.000035
0.3	0.0000046	0.000035
0.301	0.00000435	0.000035
0.302	0.00000415	0.000035
0.303	0.00000395	0.000035
0.304	0.0000037	0.000035
0.305	0.00000355	0.00003
0.306	0.0000034	0.00003
0.307	0.00000325	0.00003
0.308	0.00000315	0.00003
0.309	0.0000031	0.00003
0.31	0.00000305	0.00003
0.311	0.00000305	0.00003
0.312	0.0000031	0.00003
0.313	0.0000031	0.00003
0.314	0.00000315	0.00003
0.315	0.0000032	0.000035
0.316	0.0000033	0.000035
0.317	0.00000335	0.000035
0.318	0.00000345	0.000035
0.319	0.00000355	0.000035
0.32	0.0000036	0.000035
0.321	0.0000036	0.000035
0.322	0.0000037	0.000035
0.323	0.00000375	0.000035
0.324	0.0000037	0.000035
0.325	0.00000365	0.00003
0.326	0.00000365	0.00003
0.327	0.0000035	0.00003
0.328	0.0000034	0.00003
0.329	0.0000033	0.00003
0.33	0.00000315	0.00003
0.331	0.00000295	0.00003
0.332	0.0000028	0.00003
0.333	0.00000265	0.00003
0.334	0.0000025	0.00003
0.335	0.00000235	0.000035
0.336	0.00000225	0.000035
0.337	0.00000205	0.000035
0.338	0.00000195	0.000035
0.339	0.00000195	0.00004
0.34	0.0000019	0.00004
0.341	0.0000019	0.000035
0.342	0.00000205	0.000035
0.343	0.0000021	0.000035
0.344	0.00000225	0.000035
0.345	0.0000025	0.00003
0.346	0.00000275	0.00003
0.347	0.00000305	0.00003
0.348	0.00000335	0.00003
0.349	0.00000365	0.00003
0.35	0.00000405	0.00003
0.351	0.00000435	0.00003
0.352	0.00000475	0.00003
0.353	0.0000051	0.00003
0.354	0.00000545	0.000035
0.355	0.0000058	0.000035
0.356	0.00000615	0.000035
0.357	0.00000645	0.000035
0.358	0.00000675	0.00004
0.359	0.00000695	0.00004
0.36	0.00000715	0.00004
0.361	0.0000073	0.00004
0.362	0.00000745	0.000035
0.363	0.00000755	0.000035
0.364	0.0000076	0.000035
0.365	0.0000077	0.000035
0.366	0.0000077	0.00003
0.367	0.00000775	0.00003
0.368	0.00000775	0.00003
0.369	0.0000078	0.00003
0.37	0.00000785	0.00003
0.371	0.00000785	0.00003
0.372	0.000008	0.00003
0.373	0.0000081	0.00003
0.374	0.0000082	0.000035
0.375	0.00000835	0.000035
0.376	0.00000855	0.000035
0.377	0.00000875	0.000035
0.378	0.00000895	0.00004
0.379	0.0000092	0.00004
0.38	0.0000094	0.00004
0.381	0.0000096	0.000035
0.382	0.00000985	0.000035
0.383	0.00001005	0.000035
0.384	0.00001025	0.000035
0.385	0.00001045	0.000035
0.386	0.00001065	0.00003
0.387	0.0000108	0.00003
0.388	0.00001095	0.00003
0.389	0.0000111	0.00003
0.39	0.0000112	0.00003
0.391	0.00001135	0.00003
0.392	0.00001145	0.00003
0.393	0.00001155	0.00003
0.394	0.0000116	0.000035
0.395	0.0000117	0.000035
0.396	0.0000118	0.000035
0.397	0.00001185	0.000035
0.398	0.000012	0.00004
0.399	0.00001215	0.00004
0.4	0.0000123	0.00004
0.401	0.00001245	0.00004
0.402	0.0000126	0.000035
0.403	0.00001275	0.000035
0.404	0.0000129	0.000035
0.405	0.00001305	0.000035
0.406	0.00001325	0.00003
0.407	0.0000134	0.00003
0.408	0.0000136	0.00003
0.409	0.0000139	0.00003
0.41	0.00001405	0.00003
0.411	0.00001425	0.00003
0.412	0.0000145	0.00003
0.413	0.0000147	0.00003
0.414	0.00001495	0.000035
0.415	0.0000152	0.000035
0.416	0.00001535	0.000035
0.417	0.0000156	0.000035
0.418	0.0000158	0.00004
0.419	0.00001595	0.00004
0.42	0.00001615	0.00004
0.421	0.0000163	0.00004
0.422	0.0000165	0.000035
0.423	0.00001665	0.000035
0.424	0.00001675	0.000035
0.425	0.00001685	0.000035
0.426	0.00001695	0.00003
0.427	0.00001695	0.00003
0.428	0.00001695	0.00003
0.429	0.00001695	0.00003
0.43	0.00001685	0.00003
0.431	0.00001675	0.00003
0.432	0.0000166	0.00003
0.433	0.00001635	0.00003
0.434	0.0000161	0.000035
0.435	0.00001585	0.000035
0.436	0.00001555	0.000035
0.437	0.0000152	0.000035
0.438	0.00001485	0.00004
0.439	0.0000145	0.00004
0.44	0.0000141	0.00004
0.441	0.00001375	0.00004
0.442	0.0000135	0.000035
0.443	0.00001315	0.000035
0.444	0.00001285	0.000035
0.445	0.0000126	0.000035
0.446	0.0000124	0.00003
0.447	0.0000121	0.00003
0.448	0.0000119	0.00003
0.449	0.00001175	0.00003
0.45	0.00001155	0.00003
0.451	0.0000113	0.00003
0.452	0.0000112	0.00003
0.453	0.000011	0.00003
0.454	0.00001085	0.000035
0.455	0.0000107	0.000035
0.456	0.0000105	0.000035
0.457	0.0000103	0.000035
0.458	0.00001015	0.000035
0.459	0.00000995	0.00004
0.46	0.00000975	0.00004
0.461	0.00000955	0.000035
0.462	0.00000935	0.000035
0.463	0.0000092	0.000035
0.464	0.00000905	0.000035
0.465	0.0000089	0.00003
0.466	0.0000088	0.00003
0.467	0.00000865	0.00003
0.468	0.0000085	0.00003
0.469	0.00000835	0.00003
0.47	0.0000082	0.00003
0.471	0.0000081	0.00003
0.472	0.00000795	0.00003
0.473	0.0000078	0.00003
0.474	0.0000077	0.00003
0.475	0.00000755	0.000035
0.476	0.00000745	0.000035
0.477	0.0000073	0.000035
0.478	0.0000072	0.000035
0.479	0.00000705	0.000035
0.48	0.00000695	0.000035
0.481	0.00000685	0.000035
0.482	0.00000675	0.000035
0.483	0.0000067	0.000035
0.484	0.00000665	0.000035
0.485	0.0000066	0.00003
0.486	0.0000066	0.00003
0.487	0.0000066	0.00003
0.488	0.0000067	0.00003
0.489	0.0000067	0.00003
0.49	0.0000067	0.00003
0.491	0.00000675	0.00003
0.492	0.0000068	0.00003
0.493	0.00000685	0.00003
0.494	0.0000069	0.00003
0.495	0.00000695	0.000035
0.496	0.000007	0.000035
0.497	0.000007	0.000035
0.498	0.000007	0.000035
0.499	0.000007	0.000035
0.5	0.000007	0.000035
0.501	0.00000695	0.000035
0.502	0.00000695	0.000035
0.503	0.0000069	0.000035
0.504	0.00000685	0.000035
0.505	0.0000068	0.00003
0.506	0.00000675	0.00003
0.507	0.0000067	0.00003
0.508	0.00000665	0.00003
0.509	0.0000066	0.00003
0.51	0.00000655	0.00003
0.511	0.0000065	0.00003
0.512	0.00000645	0.00003
0.513	0.0000064	0.00003
0.514	0.00000635	0.00003
0.515	0.0000063	0.000035
0.516	0.00000625	0.000035
0.517	0.0000062	0.000035
0.518	0.00000615	0.000035
0.519	0.0000062	0.000035
0.52	0.00000615	0.000035
0.521	0.00000615	0.000035
0.522	0.0000061	0.000035
0.523	0.00000615	0.000035
0.524	0.0000061	0.00003
0.525	0.00000615	0.00003
0.526	0.0000062	0.00003
0.527	0.0000062	0.000025
0.528	0.0000063	0.000025
0.529	0.00000635	0.000025
0.53	0.0000064	0.000025
0.531	0.0000065	0.000025
0.532	0.00000655	0.000025
0.533	0.0000066	0.000025
0.534	0.00000665	0.00003
0.535	0.0000067	0.00003
0.536	0.0000067	0.00003
0.537	0.0000067	0.00003
0.538	0.0000067	0.00003
0.539	0.0000067	0.00003
0.54	0.00000665	0.00003
0.541	0.0000065	0.00003
0.542	0.00000645	0.00003
0.543	0.00000635	0.00003
0.544	0.0000062	0.000025
0.545	0.0000061	0.000025
0.546	0.00000595	0.000025
0.547	0.0000058	0.000025
0.548	0.0000057	0.00002
0.549	0.00000555	0.00002
0.55	0.0000055	0.00002
0.551	0.0000054	0.00002
0.552	0.00000535	0.00002
0.553	0.00000535	0.000025
0.554	0.0000053	0.000025
0.555	0.0000054	0.000025
0.556	0.00000545	0.000025
0.557	0.00000555	0.00003
0.558	0.00000565	0.00003
0.559	0.0000058	0.00003
0.56	0.000006	0.00003
0.561	0.00000625	0.00003
0.562	0.00000655	0.00003
0.563	0.0000068	0.000025
0.564	0.00000715	0.000025
0.565	0.00000755	0.000025
0.566	0.00000795	0.000025
0.567	0.0000084	0.00002
0.568	0.0000089	0.00002
0.569	0.0000094	0.00002
0.57	0.00000985	0.00002
0.571	0.00001045	0.00002
0.572	0.0000109	0.00002
0.573	0.0000114	0.00002
0.574	0.0000118	0.000025
0.575	0.00001225	0.000025
0.576	0.00001255	0.000025
0.577	0.00001285	0.00003
0.578	0.0000131	0.00003
0.579	0.0000133	0.00003
0.58	0.0000134	0.00003
0.581	0.00001345	0.00003
0.582	0.00001345	0.00003
0.583	0.0000134	0.000025
0.584	0.0000133	0.000025
0.585	0.00001315	0.000025
0.586	0.00001295	0.00002
0.587	0.0000127	0.00002
0.588	0.00001255	0.00002
0.589	0.0000123	0.00002
0.59	0.000012	0.00002
0.591	0.00001175	0.00002
0.592	0.0000115	0.00002
0.593	0.00001125	0.00002
0.594	0.000011	0.000025
0.595	0.0000108	0.000025
0.596	0.0000106	0.000025
0.597	0.00001035	0.00003
0.598	0.0000102	0.00003
0.599	0.00001005	0.00003
0.6	0.0000099	0.00003
0.601	0.0000097	0.00003
0.602	0.00000955	0.00003
0.603	0.00000945	0.000025
0.604	0.0000093	0.000025
0.605	0.0000092	0.000025
0.606	0.00000905	0.000025
0.607	0.0000089	0.00002
0.608	0.0000088	0.00002
0.609	0.00000865	0.00002
0.61	0.00000845	0.00002
0.611	0.00000825	0.00002
0.612	0.00000805	0.00002
0.613	0.0000078	0.000025
0.614	0.0000076	0.000025
0.615	0.0000074	0.000025
0.616	0.00000715	0.000025
0.617	0.00000695	0.00003
0.618	0.0000067	0.00003
0.619	0.0000065	0.00003
0.62	0.00000625	0.00003
0.621	0.000006	0.00003
0.622	0.0000058	0.00003
0.623	0.00000555	0.000025
0.624	0.00000535	0.000025
0.625	0.0000052	0.000025
0.626	0.00000495	0.000025
0.627	0.0000048	0.00002
0.628	0.0000046	0.00002
0.629	0.00000445	0.00002
0.63	0.00000425	0.00002
0.631	0.00000405	0.00002
0.632	0.00000395	0.00002
0.633	0.0000038	0.000025
0.634	0.00000365	0.000025
0.635	0.0000036	0.000025
0.636	0.0000035	0.000025
0.637	0.0000034	0.00003
0.638	0.00000335	0.00003
0.639	0.0000033	0.00003
0.64	0.00000325	0.00003
0.641	0.0000032	0.00003
0.642	0.00000315	0.00003
0.643	0.0000031	0.00003
0.644	0.00000305	0.000025
0.645	0.000003	0.000025
0.646	0.00000295	0.000025
0.647	0.00000285	0.000025
0.648	0.00000275	0.00002
0.649	0.00000265	0.00002
0.65	0.00000255	0.00002
0.651	0.00000245	0.00002
0.652	0.0000023	0.000025
0.653	0.0000022	0.000025
0.654	0.0000021	0.000025
0.655	0.000002	0.000025
0.656	0.0000019	0.00003
0.657	0.00000185	0.00003
0.658	0.0000018	0.00003
0.659	0.00000175	0.00003
0.66	0.00000175	0.00003
0.661	0.00000175	0.00003
0.662	0.0000018	0.00003
0.663	0.0000018	0.00003
0.664	0.00000185	0.000025
0.665	0.00000185	0.000025
0.666	0.0000019	0.000025
0.667	0.00000185	0.000025
0.668	0.0000019	0.000025
0.669	0.00000185	0.00002
0.67	0.0000018	0.00002
0.671	0.00000175	0.00002
0.672	0.00000165	0.000025
0.673	0.0000015	0.000025
0.674	0.00000135	0.000025
0.675	0.0000012	0.000025
0.676	0.000001	0.00003
0.677	0.0000008	0.00003
0.678	0.00000055	0.00003
0.679	0.00000035	0.00003
0.68	0.0000001	0.00003
0.681	-0.00000015	0.00003
0.682	-0.00000035	0.00003
0.683	-0.0000006	0.00003
0.684	-0.0000008	0.000025
0.685	-0.00000095	0.000025
0.686	-0.00000115	0.000025
0.687	-0.00000135	0.000025
0.688	-0.00000145	0.00002
0.689	-0.0000016	0.00002
0.69	-0.0000017	0.00002
0.691	-0.0000018	0.00002
0.692	-0.00000195	0.000025
0.693	-0.00000205	0.000025
0.694	-0.00000215	0.000025
0.695	-0.0000022	0.000025
0.696	-0.00000235	0.00003
0.697	-0.00000245	0.00003
0.698	-0.00000255	0.00003
0.699	-0.0000027	0.00003
0.7	-0.00000275	0.00003
0.701	-0.0000029	0.00003
0.702	-0.000003	0.00003
0.703	-0.00000315	0.00003
0.704	-0.00000325	0.000025
0.705	-0.00000325	0.000025
0.706	-0.0000034	0.000025
0.707	-0.0000035	0.00002
0.708	-0.00000355	0.00002
0.709	-0.0000037	0.00002
0.71	-0.0000038	0.00002
0.711	-0.00000385	0.00002
0.712	-0.00000395	0.00002
0.713	-0.00000405	0.000025
0.714	-0.00000415	0.000025
0.715	-0.0000042	0.000025
0.716	-0.0000043	0.000025
0.717	-0.0000043	0.00003
0.718	-0.0000043	0.00003
0.719	-0.00000435	0.00003
0.72	-0.00000435	0.00003
0.721	-0.0000043	0.00003
0.722	-0.0000042	0.00003
0.723	-0.00000415	0.000025
0.724	-0.0000041	0.000025
0.725	-0.00000395	0.000025
0.726	-0.0000039	0.00002
0.727	-0.00000375	0.00002
0.728	-0.00000365	0.00002
0.729	-0.0000035	0.00002
0.73	-0.00000345	0.00002
0.731	-0.0000033	0.00002
0.732	-0.00000315	0.00002
0.733	-0.000003	0.00002
0.734	-0.0000029	0.000025
0.735	-0.0000028	0.000025
0.736	-0.00000265	0.000025
0.737	-0.0000026	0.000025
0.738	-0.0000025	0.00003
0.739	-0.0000024	0.00003
0.74	-0.0000023	0.00003
0.741	-0.0000022	0.00003
0.742	-0.00000215	0.00003
0.743	-0.00000205	0.000025
0.744	-0.00000195	0.000025
0.745	-0.00000185	0.000025
0.746	-0.00000175	0.000025
0.747	-0.0000017	0.00002
0.748	-0.0000016	0.00002
0.749	-0.00000155	0.00002
0.75	-0.0000014	0.00002
0.751	-0.0000014	0.00002
0.752	-0.00000135	0.00002
0.753	-0.0000013	0.000025
0.754	-0.0000013	0.000025
0.755	-0.0000012	0.000025
0.756	-0.0000012	0.000025
0.757	-0.0000012	0.00003
0.758	-0.00000115	0.00003
0.759	-0.0000011	0.00003
0.76	-0.00000115	0.00003
0.761	-0.0000011	0.00003
0.762	-0.00000105	0.00003
0.763	-0.00000105	0.00003
0.764	-0.000001	0.000025
0.765	-0.00000095	0.000025
0.766	-0.0000009	0.000025
0.767	-0.00000085	0.00002
0.768	-0.00000085	0.00002
0.769	-0.0000009	0.00002
0.77	-0.0000009	0.00002
0.771	-0.000001	0.00002
0.772	-0.00000115	0.00002
0.773	-0.00000125	0.000025
0.774	-0.0000014	0.000025
0.775	-0.0000016	0.000025
0.776	-0.00000185	0.000025
0.777	-0.00000205	0.00003
0.778	-0.00000225	0.00003
0.779	-0.0000025	0.00003
0.78	-0.0000027	0.00003
0.781	-0.0000029	0.00003
0.782	-0.00000305	0.00003
0.783	-0.00000325	0.00003
0.784	-0.0000034	0.000025
0.785	-0.0000035	0.000025
0.786	-0.0000036	0.000025
0.787	-0.0000036	0.00002
0.788	-0.00000365	0.00002
0.789	-0.0000037	0.00002
0.79	-0.0000037	0.00002
0.791	-0.0000037	0.00002
0.792	-0.0000037	0.00002
0.793	-0.00000375	0.000025
0.794	-0.00000375	0.000025
0.795	-0.00000375	0.000025
0.796	-0.0000038	0.000025
0.797	-0.0000038	0.00003
0.798	-0.0000039	0.00003
0.799	-0.00000395	0.00003
0.8	-0.00000405	0.00003
0.801	-0.00000415	0.00003
0.802	-0.0000043	0.00003
0.803	-0.0000044	0.00003
0.804	-0.00000455	0.000025
0.805	-0.0000046	0.000025
0.806	-0.0000047	0.000025
0.807	-0.0000048	0.000025
0.808	-0.00000475	0.00002
0.809	-0.0000048	0.00002
0.81	-0.00000475	0.00002
0.811	-0.00000475	0.00002
0.812	-0.0000047	0.000025
0.813	-0.0000047	0.000025
0.814	-0.00000465	0.000025
0.815	-0.0000046	0.000025
0.816	-0.0000046	0.00003
0.817	-0.0000046	0.00003
0.818	-0.00000465	0.00003
0.819	-0.0000047	0.00003
0.82	-0.0000048	0.00003
0.821	-0.0000049	0.00003
0.822	-0.00000515	0.00003
0.823	-0.00000535	0.00003
0.824	-0.0000056	0.00003
0.825	-0.0000059	0.000025
0.826	-0.0000062	0.000025
0.827	-0.0000065	0.000025
0.828	-0.00000675	0.000025
0.829	-0.00000705	0.000025
0.83	-0.0000073	0.000025
0.831	-0.0000075	0.000025
0.832	-0.00000765	0.000025
0.833	-0.00000785	0.000025
0.834	-0.00000795	0.000025
0.835	-0.00000795	0.00003
0.836	-0.000008	0.00003
0.837	-0.00000805	0.00003
0.838	-0.000008	0.00003
0.839	-0.00000795	0.00003
0.84	-0.0000079	0.00003
0.841	-0.00000785	0.00003
0.842	-0.0000078	0.00003
0.843	-0.00000775	0.00003
0.844	-0.0000077	0.00003
0.845	-0.0000077	0.000025
0.846	-0.0000077	0.000025
0.847	-0.00000775	0.000025
0.848	-0.00000775	0.00002
0.849	-0.0000078	0.00002
0.85	-0.0000078	0.00002
0.851	-0.00000785	0.00002
0.852	-0.0000078	0.000025
0.853	-0.00000785	0.000025
0.854	-0.00000785	0.000025
0.855	-0.00000785	0.000025
0.856	-0.0000078	0.00003
0.857	-0.0000078	0.00003
0.858	-0.0000078	0.00003
0.859	-0.00000785	0.00003
0.86	-0.00000785	0.00003
0.861	-0.0000079	0.00003
0.862	-0.0000079	0.00003
0.863	-0.00000795	0.00003
0.864	-0.000008	0.000025
0.865	-0.00000805	0.000025
0.866	-0.00000815	0.000025
0.867	-0.00000825	0.000025
0.868	-0.00000835	0.00002
0.869	-0.0000084	0.00002
0.87	-0.0000085	0.00002
0.871	-0.00000855	0.00002
0.872	-0.00000865	0.00002
0.873	-0.0000087	0.000025
0.874	-0.00000875	0.000025
0.875	-0.00000875	0.000025
0.876	-0.00000875	0.000025
0.877	-0.00000875	0.00003
0.878	-0.0000086	0.00003
0.879	-0.00000855	0.00003
0.88	-0.0000085	0.00003
0.881	-0.0000084	0.00003
0.882	-0.0000083	0.00003
0.883	-0.0000082	0.000025
0.884	-0.0000081	0.000025
0.885	-0.00000795	0.000025
0.886	-0.00000785	0.000025
0.887	-0.0000077	0.00002
0.888	-0.00000755	0.00002
0.889	-0.0000074	0.00002
0.89	-0.00000725	0.00002
0.891	-0.0000071	0.00002
0.892	-0.00000695	0.00002
0.893	-0.00000675	0.000025
0.894	-0.00000655	0.000025
0.895	-0.00000635	0.000025
0.896	-0.0000062	0.000025
0.897	-0.00000605	0.00003
0.898	-0.00000595	0.00003
0.899	-0.00000585	0.00003
0.9	-0.00000575	0.00003
0.901	-0.0000057	0.00003
0.902	-0.0000057	0.00003
0.903	-0.00000575	0.000025
0.904	-0.00000585	0.000025
0.905	-0.00000595	0.000025
0.906	-0.00000605	0.000025
0.907	-0.00000625	0.00002
0.908	-0.00000645	0.00002
0.909	-0.0000067	0.00002
0.91	-0.000007	0.00002
0.911	-0.00000725	0.00002
0.912	-0.00000755	0.00002
0.913	-0.0000079	0.000025
0.914	-0.0000082	0.000025
0.915	-0.0000085	0.000025
0.916	-0.00000885	0.000025
0.917	-0.0000091	0.00003
0.918	-0.0000093	0.00003
0.919	-0.00000955	0.00003
0.92	-0.0000097	0.00003
0.921	-0.00000985	0.00003
0.922	-0.00001	0.00003
0.923	-0.00001005	0.00003
0.924	-0.0000101	0.000025
0.925	-0.0000102	0.000025
0.926	-0.00001025	0.000025
0.927	-0.00001025	0.000025
0.928	-0.0000102	0.00002
0.929	-0.00001025	0.00002
0.93	-0.00001025	0.00002
0.931	-0.00001025	0.00002
0.932	-0.00001025	0.000025
0.933	-0.00001025	0.000025
0.934	-0.0000102	0.000025
0.935	-0.00001015	0.000025
0.936	-0.00001015	0.00003
0.937	-0.00001015	0.00003
0.938	-0.00001005	0.00003
0.939	-0.00000995	0.00003
0.94	-0.0000099	0.00003
0.941	-0.00000975	0.00003
0.942	-0.00000965	0.00003
0.943	-0.00000945	0.00003
0.944	-0.0000093	0.000025
0.945	-0.0000091	0.000025
0.946	-0.00000885	0.000025
0.947	-0.00000865	0.000025
0.948	-0.00000845	0.00002
0.949	-0.00000815	0.00002
0.95	-0.0000079	0.00002
0.951	-0.0000077	0.00002
0.952	-0.00000745	0.00002
0.953	-0.0000072	0.000025
0.954	-0.000007	0.000025
0.955	-0.0000068	0.000025
0.956	-0.0000066	0.000025
0.957	-0.00000645	0.00003
0.958	-0.00000625	0.00003
0.959	-0.0000062	0.00003
0.96	-0.0000061	0.00003
0.961	-0.00000605	0.00003
0.962	-0.000006	0.00003
0.963	-0.00000605	0.000025
0.964	-0.00000605	0.000025
0.965	-0.00000605	0.000025
0.966	-0.0000061	0.00002
0.967	-0.0000062	0.00002
0.968	-0.00000625	0.00002
0.969	-0.00000635	0.00002
0.97	-0.00000645	0.00002
0.971	-0.00000645	0.00002
0.972	-0.0000065	0.00002
0.973	-0.00000655	0.00002
0.974	-0.00000655	0.00002
0.975	-0.00000665	0.000025
0.976	-0.00000665	0.000025
0.977	-0.00000665	0.000025
0.978	-0.0000067	0.000025
0.979	-0.0000067	0.00003
0.98	-0.00000675	0.00003
0.981	-0.0000067	0.000025
0.982	-0.00000675	0.000025
0.983	-0.00000675	0.000025
0.984	-0.0000067	0.000025
0.985	-0.0000067	0.000025
0.986	-0.00000665	0.00002
0.987	-0.00000665	0.00002
0.988	-0.00000655	0.00002
0.989	-0.00000655	0.00002
0.99	-0.00000655	0.00002
0.991	-0.0000065	0.00002
0.992	-0.0000064	0.00002
0.993	-0.00000635	0.00002
0.994	-0.00000625	0.00002
0.995	-0.0000062	0.000025
0.996	-0.00000615	0.000025
0.997	-0.0000061	0.000025
0.998	-0.00000605	0.00003
0.999	-0.000006	0.00003
1	-0.00000605	0.00003
1.001	-0.00000605	0.00003
1.002	-0.00000615	0.000025
1.003	-0.0000062	0.000025
1.004	-0.00000625	0.000025
1.005	-0.00000635	0.000025
1.006	-0.00000655	0.00002
1.007	-0.0000067	0.00002
1.008	-0.0000068	0.00002
1.009	-0.000007	0.00002
1.01	-0.00000715	0.00002
1.011	-0.0000073	0.00002
1.012	-0.00000745	0.00002
1.013	-0.00000765	0.00002
1.014	-0.0000077	0.000025
1.015	-0.0000078	0.000025
1.016	-0.0000079	0.000025
1.017	-0.000008	0.00003
1.018	-0.000008	0.00003
1.019	-0.000008	0.00003
1.02	-0.00000805	0.00003
1.021	-0.000008	0.00003
1.022	-0.00000795	0.00003
1.023	-0.00000785	0.00003
1.024	-0.00000775	0.000025
1.025	-0.00000765	0.000025
1.026	-0.0000075	0.000025
1.027	-0.00000735	0.00002
1.028	-0.00000715	0.00002
1.029	-0.000007	0.00002
1.03	-0.0000069	0.00002
1.031	-0.00000665	0.00002
1.032	-0.00000645	0.00002
1.033	-0.00000635	0.000025
1.034	-0.0000061	0.000025
1.035	-0.000006	0.000025
1.036	-0.0000058	0.000025
1.037	-0.00000565	0.00003
1.038	-0.0000055	0.00003
1.039	-0.00000545	0.00003
1.04	-0.00000535	0.00003
1.041	-0.00000525	0.00003
1.042	-0.0000052	0.00003
1.043	-0.0000052	0.00003
1.044	-0.0000052	0.000025
1.045	-0.0000052	0.000025
1.046	-0.00000525	0.000025
1.047	-0.0000053	0.000025
1.048	-0.0000054	0.00002
1.049	-0.00000555	0.00002
1.05	-0.0000056	0.00002
1.051	-0.0000058	0.00002
1.052	-0.0000059	0.00002
1.053	-0.00000605	0.000025
1.054	-0.0000062	0.000025
1.055	-0.00000635	0.000025
1.056	-0.0000065	0.000025
1.057	-0.0000066	0.00003
1.058	-0.00000665	0.00003
1.059	-0.0000067	0.00003
1.06	-0.0000068	0.00003
1.061	-0.0000068	0.00003
1.062	-0.0000068	0.00003
1.063	-0.0000068	0.00003
1.064	-0.00000675	0.000025
1.065	-0.0000067	0.000025
1.066	-0.00000665	0.000025
1.067	-0.00000655	0.00002
1.068	-0.00000645	0.00002
1.069	-0.00000635	0.00002
1.07	-0.0000062	0.00002
1.071	-0.00000605	0.00002
1.072	-0.0000059	0.00002
1.073	-0.00000575	0.00002
1.074	-0.00000555	0.000025
1.075	-0.0000054	0.000025
1.076	-0.0000052	0.000025
1.077	-0.000005	0.000025
1.078	-0.0000048	0.00003
1.079	-0.0000046	0.00003
1.08	-0.0000044	0.00003
1.081	-0.0000042	0.00003
1.082	-0.00000405	0.00003
1.083	-0.0000039	0.000025
1.084	-0.0000038	0.000025
1.085	-0.0000037	0.000025
1.086	-0.00000375	0.00002
1.087	-0.0000037	0.00002
1.088	-0.0000037	0.00002
1.089	-0.0000038	0.00002
1.09	-0.00000395	0.00002
1.091	-0.0000041	0.00002
1.092	-0.00000425	0.00002
1.093	-0.00000445	0.00002
1.094	-0.00000465	0.000025
1.095	-0.0000048	0.000025
1.096	-0.00000505	0.000025
1.097	-0.0000052	0.000025
1.098	-0.00000535	0.00003
1.099	-0.0000055	0.00003
1.1	-0.00000555	0.00003
1.101	-0.0000056	0.00003
1.102	-0.0000056	0.00003
1.103	-0.00000565	0.000025
1.104	-0.0000056	0.000025
1.105	-0.00000555	0.000025
1.106	-0.00000545	0.00002
1.107	-0.00000535	0.00002
1.108	-0.00000515	0.00002
1.109	-0.000005	0.00002
1.11	-0.00000485	0.00002
1.111	-0.0000046	0.00002
1.112	-0.00000435	0.00002
1.113	-0.00000415	0.00002
1.114	-0.0000039	0.000025
1.115	-0.00000365	0.000025
1.116	-0.0000035	0.000025
1.117	-0.0000033	0.000025
1.118	-0.00000315	0.00003
1.119	-0.00000305	0.00003
1.12	-0.000003	0.00003
1.121	-0.000003	0.00003
1.122	-0.00000305	0.00003
1.123	-0.0000031	0.000025
1.124	-0.0000032	0.000025
1.125	-0.0000033	0.000025
1.126	-0.0000034	0.000025
1.127	-0.0000035	0.00002
1.128	-0.0000036	0.00002
1.129	-0.00000375	0.00002
1.13	-0.0000038	0.00002
1.131	-0.00000385	0.00002
1.132	-0.0000039	0.00002
1.133	-0.0000039	0.00002
1.134	-0.0000039	0.000025
1.135	-0.00000385	0.000025
1.136	-0.00000385	0.000025
1.137	-0.00000375	0.000025
1.138	-0.0000037	0.00003
1.139	-0.0000036	0.00003
1.14	-0.0000036	0.00003
1.141	-0.00000355	0.00003
1.142	-0.00000355	0.000025
1.143	-0.0000036	0.000025
1.144	-0.0000036	0.000025
1.145	-0.00000375	0.000025
1.146	-0.00000385	0.00002
1.147	-0.000004	0.00002
1.148	-0.00000415	0.00002
1.149	-0.00000435	0.00002
1.15	-0.0000045	0.00002
1.151	-0.00000475	0.00002
1.152	-0.0000049	0.00002
1.153	-0.00000505	0.00002
1.154	-0.00000525	0.000025
1.155	-0.00000535	0.000025
1.156	-0.00000545	0.000025
1.157	-0.0000055	0.000025
1.158	-0.00000545	0.00003
1.159	-0.00000545	0.00003
1.16	-0.00000535	0.00003
1.161	-0.0000052	0.00003
1.162	-0.00000505	0.00003
1.163	-0.0000049	0.000025
1.164	-0.0000047	0.000025
1.165	-0.0000045	0.000025
1.166	-0.00000425	0.000025
1.167	-0.00000405	0.00002
1.168	-0.00000385	0.00002
1.169	-0.0000037	0.00002
1.17	-0.00000355	0.00002
1.171	-0.0000034	0.00002
1.172	-0.00000335	0.00002
1.173	-0.0000033	0.00002
1.174	-0.00000325	0.000025
1.175	-0.0000033	0.000025
1.176	-0.00000335	0.000025
1.177	-0.00000345	0.000025
1.178	-0.0000035	0.00003
1.179	-0.00000365	0.00003
1.18	-0.0000038	0.00003
1.181	-0.0000039	0.00003
1.182	-0.00000405	0.00003
1.183	-0.0000042	0.000025
1.184	-0.0000043	0.000025
1.185	-0.0000044	0.000025
1.186	-0.00000455	0.000025
1.187	-0.00000465	0.00002
1.188	-0.00000465	0.00002
1.189	-0.0000047	0.00002
1.19	-0.00000465	0.00002
1.191	-0.00000465	0.00002
1.192	-0.0000046	0.00002
1.193	-0.0000045	0.00002
1.194	-0.00000435	0.00002
1.195	-0.0000042	0.000025
1.196	-0.00000405	0.000025
1.197	-0.00000395	0.000025
1.198	-0.00000375	0.000025
1.199	-0.00000355	0.000025
1.2	-0.00000335	0.00003
1.201	-0.0000032	0.000025
1.202	-0.0000031	0.000025
1.203	-0.00000295	0.000025
1.204	-0.00000285	0.000025
1.205	-0.0000028	0.000025
1.206	-0.00000275	0.00002
1.207	-0.00000275	0.00002
1.208	-0.00000275	0.00002
1.209	-0.00000275	0.00002
1.21	-0.0000028	0.00002
1.211	-0.00000285	0.00002
1.212	-0.0000029	0.00002
1.213	-0.000003	0.00002
1.214	-0.00000305	0.00002
1.215	-0.0000032	0.000025
1.216	-0.0000033	0.000025
1.217	-0.00000335	0.000025
1.218	-0.0000035	0.000025
1.219	-0.0000036	0.00003
1.22	-0.0000037	0.00003
1.221	-0.00000375	0.00003
1.222	-0.00000385	0.000025
1.223	-0.0000039	0.000025
1.224	-0.0000039	0.000025
1.225	-0.00000395	0.000025
1.226	-0.000004	0.00002
1.227	-0.000004	0.00002
1.228	-0.00000395	0.00002
1.229	-0.0000039	0.00002
1.23	-0.00000385	0.00002
1.231	-0.00000375	0.00002
1.232	-0.00000365	0.00002
1.233	-0.0000035	0.00002
1.234	-0.0000034	0.000025
1.235	-0.00000325	0.000025
1.236	-0.00000315	0.000025
1.237	-0.000003	0.00003
1.238	-0.0000028	0.00003
1.239	-0.0000027	0.00003
1.24	-0.00000255	0.00003
1.241	-0.00000245	0.00003
1.242	-0.00000235	0.00003
1.243	-0.0000023	0.00003
1.244	-0.0000022	0.000025
1.245	-0.00000215	0.000025
1.246	-0.0000021	0.000025
1.247	-0.0000021	0.00002
1.248	-0.0000021	0.00002
1.249	-0.00000215	0.00002
1.25	-0.00000215	0.00002
1.251	-0.00000215	0.00002
1.252	-0.00000225	0.00002
1.253	-0.00000225	0.00002
1.254	-0.0000023	0.000025
1.255	-0.00000235	0.000025
1.256	-0.00000235	0.000025
1.257	-0.00000235	0.00003
1.258	-0.00000235	0.00003
1.259	-0.00000235	0.00003
1.26	-0.00000235	0.00003
1.261	-0.00000225	0.00003
1.262	-0.00000225	0.00003
1.263	-0.00000215	0.000025
1.264	-0.000002	0.000025
1.265	-0.0000019	0.000025
1.266	-0.00000185	0.000025
1.267	-0.00000175	0.00002
1.268	-0.00000165	0.00002
1.269	-0.00000155	0.00002
1.27	-0.00000145	0.00002
1.271	-0.0000014	0.00002
1.272	-0.00000135	0.00002
1.273	-0.0000013	0.00002
1.274	-0.00000125	0.000025
1.275	-0.0000012	0.000025
1.276	-0.0000012	0.000025
1.277	-0.00000115	0.000025
1.278	-0.0000012	0.00003
1.279	-0.0000012	0.00003
1.28	-0.0000012	0.00003
1.281	-0.0000012	0.00003
1.282	-0.0000012	0.00003
1.283	-0.0000012	0.000025
1.284	-0.0000012	0.000025
1.285	-0.00000115	0.000025
1.286	-0.0000012	0.000025
1.287	-0.0000012	0.00002
1.288	-0.0000012	0.00002
1.289	-0.00000115	0.00002
1.29	-0.00000115	0.00002
1.291	-0.00000115	0.00002
1.292	-0.0000011	0.00002
1.293	-0.00000105	0.00002
1.294	-0.000001	0.000025
1.295	-0.000001	0.000025
1.296	-0.00000095	0.000025
1.297	-0.00000095	0.00003
1.298	-0.00000095	0.00003
1.299	-0.000001	0.00003
1.3	-0.00000095	0.00003
1.301	-0.00000105	0.00003
1.302	-0.0000012	0.00003
1.303	-0.0000013	0.00003
1.304	-0.00000145	0.000025
1.305	-0.00000165	0.000025
1.306	-0.00000185	0.000025
1.307	-0.000002	0.00002
1.308	-0.0000022	0.00002
1.309	-0.00000245	0.00002
1.31	-0.0000026	0.00002
1.311	-0.0000028	0.00002
1.312	-0.00000295	0.00002
1.313	-0.00000315	0.00002
1.314	-0.0000032	0.000025
1.315	-0.00000335	0.000025
1.316	-0.0000034	0.000025
1.317	-0.0000034	0.00003
1.318	-0.00000335	0.00003
1.319	-0.00000335	0.00003
1.32	-0.0000033	0.00003
1.321	-0.00000315	0.00003
1.322	-0.00000305	0.00003
1.323	-0.00000295	0.000025
1.324	-0.0000028	0.000025
1.325	-0.00000265	0.000025
1.326	-0.00000255	0.000025
1.327	-0.0000024	0.00002
1.328	-0.0000023	0.00002
1.329	-0.0000022	0.00002
1.33	-0.0000021	0.00002
1.331	-0.000002	0.00002
1.332	-0.00000195	0.00002
1.333	-0.0000019	0.00002
1.334	-0.00000185	0.000025
1.335	-0.0000018	0.000025
1.336	-0.0000018	0.000025
1.337	-0.00000175	0.000025
1.338	-0.0000017	0.00003
1.339	-0.0000017	0.00003
1.34	-0.00000155	0.00003
1.341	-0.0000015	0.00003
1.342	-0.00000135	0.000025
1.343	-0.00000125	0.000025
1.344	-0.0000011	0.000025
1.345	-0.0000009	0.000025
1.346	-0.0000008	0.00002
1.347	-0.0000006	0.00002
1.348	-0.00000045	0.00002
1.349	-0.0000003	0.00002
1.35	-0.0000001	0.00002
1.351	0	0.00002
1.352	0.00000005	0.00002
1.353	0.00000015	0.00002
1.354	0.0000002	0.000025
1.355	0.0000002	0.000025
1.356	0.00000015	0.000025
1.357	0.00000015	0.000025
1.358	0	0.00003
1.359	-0.00000015	0.00003
1.36	-0.00000035	0.00003
1.361	-0.00000055	0.00003
1.362	-0.0000008	0.00003
1.363	-0.0000011	0.000025
1.364	-0.00000145	0.000025
1.365	-0.00000175	0.000025
1.366	-0.0000021	0.000025
1.367	-0.0000025	0.00002
1.368	-0.00000285	0.00002
1.369	-0.00000315	0.00002
1.37	-0.0000035	0.00002
1.371	-0.00000375	0.00002
1.372	-0.000004	0.00002
1.373	-0.00000415	0.00002
1.374	-0.00000425	0.000025
1.375	-0.00000435	0.000025
1.376	-0.00000435	0.000025
1.377	-0.00000425	0.00003
1.378	-0.0000042	0.00003
1.379	-0.00000405	0.00003
1.38	-0.0000039	0.00003
1.381	-0.0000037	0.00003
1.382	-0.0000035	0.00003
1.383	-0.00000325	0.00003
1.384	-0.000003	0.000025
1.385	-0.0000028	0.000025
1.386	-0.0000026	0.000025
1.387	-0.0000024	0.000025
1.388	-0.0000022	0.00002
1.389	-0.00000205	0.00002
1.39	-0.00000185	0.00002
1.391	-0.00000165	0.00002
1.392	-0.0000015	0.00002
1.393	-0.0000014	0.000025
1.394	-0.0000012	0.000025
1.395	-0.00000105	0.000025
1.396	-0.0000009	0.000025
1.397	-0.00000075	0.00003
1.398	-0.00000055	0.00003
1.399	-0.0000004	0.00003
1.4	-0.0000002	0.00003
1.401	0	0.00003
1.402	0.0000002	0.00003
1.403	0.0000003	0.00003
1.404	0.00000045	0.000025
1.405	0.00000055	0.000025
1.406	0.00000065	0.000025
1.407	0.0000007	0.000025
1.408	0.0000007	0.00002
1.409	0.0000006	0.00002
1.41	0.0000005	0.00002
1.411	0.00000035	0.00002
1.412	0.0000002	0.00002
1.413	0	0.00002
1.414	-0.0000003	0.000025
1.415	-0.00000055	0.000025
1.416	-0.00000085	0.000025
1.417	-0.00000115	0.00003
1.418	-0.0000014	0.00003
1.419	-0.0000017	0.00003
1.42	-0.00000185	0.00003
1.421	-0.00000205	0.00003
1.422	-0.00000215	0.00003
1.423	-0.0000022	0.000025
1.424	-0.0000021	0.000025
1.425	-0.000002	0.000025
1.426	-0.0000018	0.000025
1.427	-0.00000145	0.00002
1.428	-0.0000011	0.00002
1.429	-0.00000075	0.00002
1.43	-0.00000025	0.00002
1.431	0.00000025	0.00002
1.432	0.00000065	0.00002
1.433	0.00000115	0.00002
1.434	0.0000016	0.000025
1.435	0.000002	0.000025
1.436	0.0000023	0.000025
1.437	0.00000265	0.000025
1.438	0.0000029	0.00003
1.439	0.00000305	0.00003
1.44	0.0000032	0.00003
1.441	0.00000325	0.00003
1.442	0.00000325	0.00003
1.443	0.0000032	0.000025
1.444	0.00000315	0.000025
1.445	0.00000305	0.000025
1.446	0.00000295	0.000025
1.447	0.00000275	0.00002
1.448	0.00000265	0.00002
1.449	0.00000245	0.00002
1.45	0.00000235	0.00002
1.451	0.00000215	0.00002
1.452	0.000002	0.00002
1.453	0.0000019	0.00002
1.454	0.00000175	0.000025
1.455	0.0000016	0.000025
1.456	0.00000145	0.000025
1.457	0.0000014	0.000025
1.458	0.00000125	0.00003
1.459	0.0000012	0.00003
1.46	0.00000115	0.00003
1.461	0.0000011	0.00003
1.462	0.00000105	0.00003
1.463	0.0000011	0.000025
1.464	0.0000011	0.000025
1.465	0.0000012	0.000025
1.466	0.0000013	0.000025
1.467	0.0000014	0.00002
1.468	0.00000155	0.00002
1.469	0.0000017	0.00002
1.47	0.00000195	0.00002
1.471	0.00000215	0.00002
1.472	0.00000235	0.00002
1.473	0.0000026	0.00002
1.474	0.0000029	0.000025
1.475	0.0000031	0.000025
1.476	0.0000033	0.000025
1.477	0.0000035	0.000025
1.478	0.00000365	0.00003
1.479	0.0000037	0.00003
1.48	0.0000038	0.00003
1.481	0.00000375	0.00003
1.482	0.00000365	0.00003
1.483	0.00000345	0.000025
1.484	0.0000033	0.000025
1.485	0.00000305	0.000025
1.486	0.00000265	0.000025
1.487	0.00000235	0.00002
1.488	0.00000195	0.00002
1.489	0.0000015	0.00002
1.49	0.0000011	0.00002
1.491	0.0000007	0.00002
1.492	0.00000025	0.00002
1.493	-0.0000001	0.00002
1.494	-0.0000004	0.000025
1.495	-0.0000007	0.000025
1.496	-0.00000095	0.000025
1.497	-0.0000011	0.000025
1.498	-0.00000125	0.00003
1.499	-0.0000013	0.00003
1.5	-0.00000125	0.00003
1.501	-0.0000012	0.00003
1.502	-0.0000011	0.00003
1.503	-0.00000095	0.000025
1.504	-0.0000008	0.000025
1.505	-0.0000006	0.000025
1.506	-0.0000004	0.000025
1.507	-0.0000002	0.00002
1.508	-0.0000001	0.00002
1.509	0.00000005	0.00002
1.51	0.0000001	0.00002
1.511	0.0000002	0.00002
1.512	0.00000015	0.00002
1.513	0.00000015	0.00002
1.514	0.00000015	0.000025
1.515	0.00000005	0.000025
1.516	0	0.000025
1.517	-0.00000015	0.000025
1.518	-0.00000025	0.00003
1.519	-0.00000035	0.00003
1.52	-0.00000045	0.00003
1.521	-0.0000005	0.00003
1.522	-0.0000006	0.00003
1.523	-0.00000065	0.000025
1.524	-0.00000055	0.000025
1.525	-0.0000005	0.000025
1.526	-0.0000004	0.000025
1.527	-0.00000025	0.00002
1.528	0	0.00002
1.529	0.0000001	0.00002
1.53	0.0000004	0.00002
1.531	0.00000065	0.00002
1.532	0.0000009	0.00002
1.533	0.0000012	0.00002
1.534	0.00000155	0.000025
1.535	0.0000019	0.000025
1.536	0.0000022	0.000025
1.537	0.00000255	0.000025
1.538	0.00000285	0.00003
1.539	0.0000031	0.00003
1.54	0.00000335	0.00003
1.541	0.0000036	0.00003
1.542	0.00000375	0.00003
1.543	0.00000385	0.00003
1.544	0.00000395	0.000025
1.545	0.0000039	0.000025
1.546	0.00000385	0.000025
1.547	0.0000038	0.00002
1.548	0.00000355	0.00002
1.549	0.00000335	0.00002
1.55	0.0000032	0.00002
1.551	0.00000285	0.00002
1.552	0.0000026	0.00002
1.553	0.00000235	0.00002
1.554	0.00000205	0.000025
1.555	0.0000018	0.000025
1.556	0.0000016	0.000025
1.557	0.0000014	0.000025
1.558	0.00000125	0.00003
1.559	0.0000011	0.00003
1.56	0.000001	0.00003
1.561	0.00000095	0.00003
1.562	0.0000009	0.00003
1.563	0.00000085	0.000025
1.564	0.00000085	0.000025
1.565	0.00000085	0.000025
1.566	0.0000008	0.000025
1.567	0.00000085	0.00002
1.568	0.00000085	0.00002
1.569	0.0000008	0.00002
1.57	0.0000008	0.00002
1.571	0.00000075	0.00002
1.572	0.00000065	0.00002
1.573	0.0000006	0.00002
1.574	0.00000055	0.000025
1.575	0.00000045	0.000025
1.576	0.00000035	0.000025
1.577	0.0000003	0.00003
1.578	0.0000003	0.00003
1.579	0.00000025	0.00003
1.58	0.0000003	0.00003
1.581	0.0000003	0.00003
1.582	0.00000035	0.00003
1.583	0.0000004	0.00003
1.584	0.0000005	0.000025
1.585	0.0000006	0.000025
1.586	0.0000007	0.000025
1.587	0.00000085	0.000025
1.588	0.00000095	0.00002
1.589	0.00000105	0.00002
1.59	0.00000115	0.00002
1.591	0.0000012	0.00002
1.592	0.00000125	0.00002
1.593	0.0000013	0.000025
1.594	0.0000013	0.000025
1.595	0.00000125	0.000025
1.596	0.0000012	0.000025
1.597	0.0000012	0.00003
1.598	0.0000011	0.00003
1.599	0.00000105	0.00003
1.6	0.00000105	0.00003
1.601	0.000001	0.00003
1.602	0.000001	0.00003
1.603	0.00000105	0.00003
1.604	0.000001	0.000025
1.605	0.00000105	0.000025
1.606	0.0000011	0.000025
1.607	0.0000012	0.000025
1.608	0.00000125	0.00002
1.609	0.0000013	0.00002
1.61	0.0000014	0.00002
1.611	0.00000145	0.00002
1.612	0.00000145	0.00002
1.613	0.0000015	0.000025
1.614	0.0000015	0.000025
1.615	0.0000014	0.000025
1.616	0.0000013	0.000025
1.617	0.0000012	0.00003
1.618	0.0000011	0.00003
1.619	0.0000009	0.00003
1.62	0.00000075	0.00003
1.621	0.00000065	0.00003
1.622	0.0000005	0.00003
1.623	0.0000004	0.00003
1.624	0.0000003	0.000025
1.625	0.0000002	0.000025
1.626	0.00000015	0.000025
1.627	0.00000015	0.00002
1.628	0.00000015	0.00002
1.629	0.0000002	0.00002
1.63	0.0000003	0.00002
1.631	0.00000035	0.00002
1.632	0.00000045	0.00002
1.633	0.00000055	0.00002
1.634	0.00000065	0.00002
1.635	0.0000007	0.000025
1.636	0.00000085	0.000025
1.637	0.0000009	0.000025
1.638	0.00000095	0.000025
1.639	0.00000105	0.00003
1.64	0.0000011	0.00003
1.641	0.00000115	0.00003
1.642	0.0000012	0.000025
1.643	0.0000013	0.000025
1.644	0.0000014	0.000025
1.645	0.00000145	0.000025
1.646	0.0000016	0.00002
1.647	0.0000017	0.00002
1.648	0.0000018	0.00002
1.649	0.0000019	0.00002
1.65	0.00000205	0.00002
1.651	0.00000215	0.00002
1.652	0.00000225	0.00002
1.653	0.0000024	0.00002
1.654	0.00000245	0.00002
1.655	0.0000025	0.000025
1.656	0.00000255	0.000025
1.657	0.0000026	0.000025
1.658	0.0000026	0.000025
1.659	0.00000255	0.00003
1.66	0.00000255	0.00003
1.661	0.00000245	0.00003
1.662	0.0000024	0.000025
1.663	0.0000023	0.000025
1.664	0.00000225	0.000025
1.665	0.00000215	0.000025
1.666	0.00000205	0.000025
1.667	0.000002	0.00002
1.668	0.00000185	0.00002
1.669	0.0000017	0.00002
1.67	0.0000016	0.00002
1.671	0.00000145	0.00002
1.672	0.00000125	0.00002
1.673	0.000001	0.00002
1.674	0.00000075	0.000025
1.675	0.00000055	0.000025
1.676	0.0000003	0.000025
1.677	0.00000005	0.000025
1.678	-0.00000025	0.00003
1.679	-0.0000005	0.00003
1.68	-0.0000007	0.00003
1.681	-0.00000095	0.00003
1.682	-0.00000115	0.00003
1.683	-0.0000013	0.000025
1.684	-0.0000014	0.000025
1.685	-0.0000015	0.000025
1.686	-0.00000155	0.000025
1.687	-0.0000015	0.00002
1.688	-0.0000015	0.00002
1.689	-0.00000145	0.00002
1.69	-0.00000135	0.00002
1.691	-0.00000125	0.00002
1.692	-0.0000011	0.00002
1.693	-0.00000095	0.00002
1.694	-0.0000008	0.000025
1.695	-0.0000007	0.000025
1.696	-0.0000005	0.000025
1.697	-0.00000035	0.00003
1.698	-0.00000025	0.00003
1.699	-0.00000015	0.00003
1.7	0	0.00003
1.701	0	0.00003
1.702	0	0.00003
1.703	-0.0000001	0.00003
1.704	-0.0000002	0.000025
1.705	-0.0000003	0.000025
1.706	-0.00000045	0.000025
1.707	-0.00000055	0.000025
1.708	-0.00000075	0.00002
1.709	-0.00000095	0.00002
1.71	-0.0000011	0.00002
1.711	-0.0000013	0.00002
1.712	-0.00000145	0.00002
1.713	-0.0000016	0.000025
1.714	-0.00000175	0.000025
1.715	-0.00000185	0.000025
1.716	-0.00000195	0.000025
1.717	-0.000002	0.00003
1.718	-0.000002	0.00003
1.719	-0.00000195	0.00003
1.72	-0.0000019	0.00003
1.721	-0.00000185	0.00003
1.722	-0.0000018	0.00003
1.723	-0.0000017	0.00003
1.724	-0.00000155	0.00003
1.725	-0.00000145	0.000025
1.726	-0.00000135	0.000025
1.727	-0.0000012	0.000025
1.728	-0.0000011	0.000025
1.729	-0.000001	0.00002
1.73	-0.0000009	0.00002
1.731	-0.0000008	0.00002
1.732	-0.0000007	0.000025
1.733	-0.00000065	0.000025
1.734	-0.0000006	0.000025
1.735	-0.00000055	0.000025
1.736	-0.0000005	0.00003
1.737	-0.00000045	0.00003
1.738	-0.00000045	0.00003
1.739	-0.0000004	0.00003
1.74	-0.00000035	0.00003
1.741	-0.0000003	0.00003
1.742	-0.00000025	0.00003
1.743	-0.0000002	0.00003
1.744	-0.0000001	0.00003
1.745	0.00000005	0.000025
1.746	0.00000015	0.000025
1.747	0.0000003	0.000025
1.748	0.0000004	0.000025
1.749	0.00000055	0.00002
1.75	0.00000075	0.00002
1.751	0.0000008	0.00002
1.752	0.00000095	0.000025
1.753	0.00000105	0.000025
1.754	0.0000011	0.000025
1.755	0.00000115	0.000025
1.756	0.0000012	0.00003
1.757	0.0000012	0.00003
1.758	0.0000011	0.00003
1.759	0.00000105	0.00003
1.76	0.000001	0.00003
1.761	0.00000095	0.00003
1.762	0.00000085	0.00003
1.763	0.00000075	0.00003
1.764	0.00000065	0.00003
1.765	0.0000005	0.000025
1.766	0.0000004	0.000025
1.767	0.00000035	0.000025
1.768	0.00000025	0.00002
1.769	0.00000015	0.00002
1.77	0.00000015	0.00002
1.771	0.00000005	0.00002
1.772	0.00000005	0.00002
1.773	0.00000005	0.000025
1.774	0.0000001	0.000025
1.775	0.0000001	0.000025
1.776	0.00000015	0.000025
1.777	0.00000025	0.00003
1.778	0.0000003	0.00003
1.779	0.0000004	0.00003
1.78	0.0000005	0.00003
1.781	0.00000055	0.00003
1.782	0.00000065	0.00003
1.783	0.00000075	0.00003
1.784	0.00000085	0.000025
1.785	0.0000009	0.000025
1.786	0.00000095	0.000025
1.787	0.000001	0.00002
1.788	0.00000105	0.00002
1.789	0.00000105	0.00002
1.79	0.0000011	0.00002
1.791	0.00000115	0.00002
1.792	0.00000115	0.00002
1.793	0.0000012	0.00002
1.794	0.00000125	0.000025
1.795	0.00000125	0.000025
1.796	0.0000013	0.000025
1.797	0.00000135	0.000025
1.798	0.00000145	0.00003
1.799	0.0000014	0.00003
1.8	0.0000015	0.00003
1.801	0.00000145	0.00003
1.802	0.00000145	0.00003
1.803	0.0000015	0.00003
1.804	0.00000145	0.000025
1.805	0.00000145	0.000025
1.806	0.0000014	0.000025
1.807	0.00000135	0.000025
1.808	0.0000013	0.00002
1.809	0.0000013	0.00002
1.81	0.00000125	0.00002
1.811	0.0000012	0.00002
1.812	0.00000115	0.00002
1.813	0.00000115	0.000025
1.814	0.0000011	0.000025
1.815	0.00000105	0.000025
1.816	0.00000105	0.000025
1.817	0.00000105	0.00003
1.818	0.000001	0.00003
1.819	0.000001	0.00003
1.82	0.00000105	0.00003
1.821	0.00000105	0.00003
1.822	0.00000105	0.00003
1.823	0.0000011	0.00003
1.824	0.0000011	0.00003
1.825	0.0000011	0.000025
1.826	0.0000012	0.000025
1.827	0.0000012	0.000025
1.828	0.0000012	0.000025
1.829	0.00000125	0.00002
1.83	0.00000125	0.00002
1.831	0.0000012	0.00002
1.832	0.0000012	0.00002
1.833	0.00000115	0.000025
1.834	0.00000105	0.000025
1.835	0.00000095	0.000025
1.836	0.0000009	0.000025
1.837	0.00000085	0.00003
1.838	0.0000007	0.00003
1.839	0.00000065	0.00003
1.84	0.0000006	0.00003
1.841	0.00000055	0.00003
1.842	0.00000045	0.00003
1.843	0.00000045	0.00003
1.844	0.00000045	0.000025
1.845	0.00000045	0.000025
1.846	0.00000045	0.000025
1.847	0.0000005	0.000025
1.848	0.00000055	0.00002
1.849	0.0000006	0.00002
1.85	0.0000007	0.00002
1.851	0.0000007	0.00002
1.852	0.00000075	0.00002
1.853	0.00000075	0.00002
1.854	0.0000007	0.000025
1.855	0.0000007	0.000025
1.856	0.0000007	0.000025
1.857	0.0000007	0.000025
1.858	0.0000007	0.00003
1.859	0.0000007	0.00003
1.86	0.0000007	0.00003
1.861	0.00000075	0.00003
1.862	0.00000075	0.00003
1.863	0.00000085	0.000025
1.864	0.00000095	0.000025
1.865	0.00000105	0.000025
1.866	0.00000115	0.000025
1.867	0.0000013	0.00002
1.868	0.00000145	0.00002
1.869	0.0000016	0.00002
1.87	0.00000185	0.00002
1.871	0.00000195	0.00002
1.872	0.0000021	0.00002
1.873	0.00000225	0.00002
1.874	0.00000235	0.000025
1.875	0.0000024	0.000025
1.876	0.00000245	0.000025
1.877	0.00000245	0.000025
1.878	0.00000235	0.00003
1.879	0.0000023	0.00003
1.88	0.0000022	0.00003
1.881	0.00000205	0.00003
1.882	0.0000019	0.00003
1.883	0.00000175	0.000025
1.884	0.0000015	0.000025
1.885	0.00000135	0.000025
1.886	0.00000115	0.000025
1.887	0.000001	0.00002
1.888	0.0000008	0.00002
1.889	0.0000006	0.00002
1.89	0.00000055	0.00002
1.891	0.0000004	0.00002
1.892	0.00000025	0.00002
1.893	0.00000025	0.00002
1.894	0.0000002	0.000025
1.895	0.0000002	0.000025
1.896	0.0000002	0.000025
1.897	0.0000002	0.000025
1.898	0.00000025	0.00003
1.899	0.0000003	0.00003
1.9	0.0000004	0.00003
1.901	0.00000045	0.00003
1.902	0.0000005	0.00003
1.903	0.0000006	0.000025
1.904	0.0000006	0.000025
1.905	0.0000006	0.000025
1.906	0.0000006	0.000025
1.907	0.0000006	0.00002
1.908	0.00000055	0.00002
1.909	0.0000005	0.00002
1.91	0.0000004	0.00002
1.911	0.0000003	0.00002
1.912	0.0000002	0.00002
1.913	0.00000015	0.00002
1.914	0	0.000025
1.915	-0.0000001	0.000025
1.916	-0.0000002	0.000025
1.917	-0.00000025	0.000025
1.918	-0.0000003	0.00003
1.919	-0.0000003	0.00003
1.92	-0.0000003	0.00003
1.921	-0.00000035	0.00003
1.922	-0.00000035	0.00003
1.923	-0.0000003	0.000025
1.924	-0.0000003	0.000025
1.925	-0.0000003	0.000025
1.926	-0.00000025	0.000025
1.927	-0.00000025	0.00002
1.928	-0.0000003	0.00002
1.929	-0.00000025	0.00002
1.93	-0.0000003	0.00002
1.931	-0.00000035	0.00002
1.932	-0.00000035	0.00002
1.933	-0.0000004	0.00002
1.934	-0.0000004	0.000025
1.935	-0.00000045	0.000025
1.936	-0.00000045	0.000025
1.937	-0.00000045	0.000025
1.938	-0.0000004	0.00003
1.939	-0.00000045	0.00003
1.94	-0.00000035	0.00003
1.941	-0.0000003	0.00003
1.942	-0.00000025	0.00003
1.943	-0.00000015	0.000025
1.944	0	0.000025
1.945	0.0000001	0.000025
1.946	0.00000025	0.000025
1.947	0.0000004	0.00002
1.948	0.0000006	0.00002
1.949	0.0000007	0.00002
1.95	0.0000009	0.00002
1.951	0.00000105	0.00002
1.952	0.0000012	0.00002
1.953	0.00000135	0.00002
1.954	0.00000145	0.00002
1.955	0.0000016	0.000025
1.956	0.00000175	0.000025
1.957	0.0000018	0.000025
1.958	0.00000185	0.000025
1.959	0.000002	0.000025
1.96	0.0000021	0.00003
1.961	0.00000205	0.000025
1.962	0.00000205	0.000025
1.963	0.00000205	0.000025
1.964	0.000002	0.000025
1.965	0.0000019	0.000025
1.966	0.0000019	0.00002
1.967	0.0000018	0.00002
1.968	0.00000165	0.00002
1.969	0.0000015	0.00002
1.97	0.00000135	0.00002
1.971	0.0000012	0.00002
1.972	0.000001	0.00002
1.973	0.0000009	0.00002
1.974	0.00000075	0.00002
1.975	0.00000065	0.000025
1.976	0.00000055	0.000025
1.977	0.0000005	0.000025
1.978	0.00000045	0.000025
1.979	0.00000045	0.00003
1.98	0.0000005	0.00003
1.981	0.0000005	0.00003
1.982	0.00000055	0.00003
1.983	0.00000065	0.000025
1.984	0.0000007	0.000025
1.985	0.0000008	0.000025
1.986	0.00000085	0.000025
1.987	0.0000009	0.00002
1.988	0.000001	0.00002
1.989	0.00000105	0.00002
1.99	0.0000011	0.00002
1.991	0.0000011	0.00002
1.992	0.00000115	0.00002
1.993	0.00000115	0.00002
1.994	0.0000012	0.000025
1.995	0.0000012	0.000025
1.996	0.00000125	0.000025
1.997	0.00000125	0.00003
1.998	0.0000013	0.00003
1.999	0.0000014	0.00003
2	0.0000015	0.00003
2.001	0.00000155	0.00003
2.002	0.0000016	0.00003
2.003	0.0000018	0.00003
2.004	0.00000185	0.000025
2.005	0.00000195	0.000025
2.006	0.00000205	0.000025
2.007	0.0000021	0.000025
2.008	0.00000215	0.00002
2.009	0.0000022	0.00002
2.01	0.00000225	0.00002
2.011	0.00000225	0.00002
2.012	0.00000225	0.00002
2.013	0.00000225	0.00002
2.014	0.0000022	0.000025
2.015	0.0000021	0.000025
2.016	0.00000205	0.000025
2.017	0.0000019	0.000025
2.018	0.0000018	0.00003
2.019	0.00000165	0.00003
2.02	0.00000155	0.00003
2.021	0.00000135	0.00003
2.022	0.0000012	0.00003
2.023	0.0000011	0.000025
2.024	0.00000095	0.000025
2.025	0.00000085	0.000025
2.026	0.0000008	0.000025
2.027	0.00000075	0.00002
2.028	0.00000075	0.00002
2.029	0.0000008	0.00002
2.03	0.00000085	0.00002
2.031	0.00000095	0.00002
2.032	0.0000011	0.00002
2.033	0.00000125	0.00002
2.034	0.00000145	0.00002
2.035	0.0000016	0.000025
2.036	0.0000018	0.000025
2.037	0.000002	0.000025
2.038	0.0000022	0.000025
2.039	0.00000235	0.000025
2.04	0.0000025	0.000025
2.041	0.0000026	0.000025
2.042	0.00000275	0.000025
2.043	0.00000285	0.000025
2.044	0.00000285	0.000025
2.045	0.0000029	0.000025
2.046	0.0000029	0.00002
2.047	0.0000029	0.00002
2.048	0.00000285	0.00002
2.049	0.00000285	0.00002
2.05	0.00000285	0.00002
2.051	0.00000275	0.00002
2.052	0.00000275	0.00002
2.053	0.0000027	0.00002
2.054	0.0000026	0.00002
2.055	0.0000025	0.00002
2.056	0.00000245	0.000025
2.057	0.00000235	0.000025
2.058	0.0000022	0.000025
2.059	0.0000021	0.000025
2.06	0.00000205	0.00003
2.061	0.0000019	0.00003
2.062	0.00000175	0.000025
2.063	0.0000017	0.000025
2.064	0.00000165	0.000025
2.065	0.0000016	0.000025
2.066	0.0000015	0.000025
2.067	0.00000145	0.00002
2.068	0.0000014	0.00002
2.069	0.00000135	0.00002
2.07	0.00000135	0.00002
2.071	0.00000125	0.00002
2.072	0.00000125	0.00002
2.073	0.00000115	0.00002
2.074	0.0000011	0.00002
2.075	0.000001	0.000025
2.076	0.00000095	0.000025
2.077	0.00000085	0.000025
2.078	0.0000008	0.000025
2.079	0.00000075	0.00003
2.08	0.0000007	0.00003
2.081	0.00000065	0.00003
2.082	0.00000065	0.00003
2.083	0.0000007	0.000025
2.084	0.0000007	0.000025
2.085	0.0000008	0.000025
2.086	0.0000009	0.000025
2.087	0.00000095	0.00002
2.088	0.00000105	0.00002
2.089	0.0000012	0.00002
2.09	0.00000125	0.00002
2.091	0.00000135	0.00002
2.092	0.0000014	0.00002
2.093	0.0000015	0.00002
2.094	0.00000145	0.00002
2.095	0.0000015	0.000025
2.096	0.0000015	0.000025
2.097	0.00000145	0.000025
2.098	0.0000014	0.000025
2.099	0.0000013	0.00003
2.1	0.0000013	0.00003
2.101	0.00000115	0.00003
2.102	0.0000011	0.00003
2.103	0.00000115	0.000025
2.104	0.0000011	0.000025
2.105	0.00000105	0.000025
2.106	0.00000115	0.000025
2.107	0.00000115	0.00002
2.108	0.0000012	0.00002
2.109	0.0000013	0.00002
2.11	0.00000135	0.00002
2.111	0.00000145	0.00002
2.112	0.0000015	0.00002
2.113	0.00000165	0.00002
2.114	0.00000165	0.000025
2.115	0.0000017	0.000025
2.116	0.00000175	0.000025
2.117	0.0000018	0.000025
2.118	0.0000018	0.00003
2.119	0.00000185	0.00003
2.12	0.00000185	0.00003
2.121	0.00000185	0.00003
2.122	0.00000185	0.00003
2.123	0.0000019	0.00003
2.124	0.00000185	0.000025
2.125	0.00000185	0.000025
2.126	0.00000185	0.000025
2.127	0.00000185	0.000025
2.128	0.00000185	0.00002
2.129	0.00000185	0.00002
2.13	0.00000185	0.00002
2.131	0.0000018	0.00002
2.132	0.0000018	0.00002
2.133	0.00000175	0.00002
2.134	0.0000017	0.000025
2.135	0.0000016	0.000025
2.136	0.00000155	0.000025
2.137	0.00000145	0.000025
2.138	0.00000135	0.00003
2.139	0.0000013	0.00003
2.14	0.0000013	0.00003
2.141	0.0000012	0.00003
2.142	0.0000011	0.00003
2.143	0.00000105	0.00003
2.144	0.000001	0.000025
2.145	0.00000095	0.000025
2.146	0.00000095	0.000025
2.147	0.0000009	0.000025
2.148	0.0000009	0.00002
2.149	0.0000009	0.00002
2.15	0.00000105	0.00002
2.151	0.0000011	0.00002
2.152	0.0000012	0.00002
2.153	0.0000014	0.00002
2.154	0.00000155	0.000025
2.155	0.00000175	0.000025
2.156	0.000002	0.000025
2.157	0.0000023	0.00003
2.158	0.00000265	0.00003
2.159	0.00000295	0.00003
2.16	0.0000033	0.00003
2.161	0.00000365	0.00003
2.162	0.00000405	0.00003
2.163	0.0000044	0.00003
2.164	0.00000475	0.000025
2.165	0.00000505	0.000025
2.166	0.0000054	0.000025
2.167	0.00000565	0.000025
2.168	0.00000585	0.00002
2.169	0.00000605	0.00002
2.17	0.0000062	0.00002
2.171	0.00000625	0.00002
2.172	0.00000625	0.00002
2.173	0.00000625	0.00002
2.174	0.00000615	0.000025
2.175	0.000006	0.000025
2.176	0.00000585	0.000025
2.177	0.00000555	0.000025
2.178	0.0000053	0.00003
2.179	0.000005	0.00003
2.18	0.0000047	0.00003
2.181	0.00000435	0.00003
2.182	0.00000405	0.00003
2.183	0.0000037	0.00003
2.184	0.0000034	0.000025
2.185	0.00000305	0.000025
2.186	0.00000275	0.000025
2.187	0.00000245	0.000025
2.188	0.0000022	0.00002
2.189	0.0000019	0.00002
2.19	0.0000017	0.00002
2.191	0.00000145	0.00002
2.192	0.0000012	0.00002
2.193	0.000001	0.00002
2.194	0.00000085	0.000025
2.195	0.00000065	0.000025
2.196	0.00000055	0.000025
2.197	0.00000035	0.000025
2.198	0.00000025	0.00003
2.199	0.00000015	0.00003
2.2	0.00000005	0.00003
2.201	-0.0000001	0.00003
2.202	-0.0000002	0.00003
2.203	-0.00000025	0.00003
2.204	-0.0000003	0.000025
2.205	-0.0000004	0.000025
2.206	-0.0000004	0.000025
2.207	-0.00000045	0.00002
2.208	-0.00000045	0.00002
2.209	-0.0000004	0.00002
2.21	-0.00000035	0.00002
2.211	-0.0000003	0.00002
2.212	-0.00000015	0.00002
2.213	0	0.00002
2.214	0.0000001	0.000025
2.215	0.0000003	0.000025
2.216	0.00000055	0.000025
2.217	0.0000007	0.000025
2.218	0.0000009	0.00003
2.219	0.0000011	0.00003
2.22	0.00000125	0.00003
2.221	0.00000145	0.00003
2.222	0.0000016	0.00003
2.223	0.00000175	0.00003
2.224	0.00000185	0.000025
2.225	0.00000195	0.000025
2.226	0.00000205	0.000025
2.227	0.0000021	0.00002
2.228	0.0000021	0.00002
2.229	0.00000215	0.00002
2.23	0.00000215	0.00002
2.231	0.0000021	0.00002
2.232	0.00000205	0.00002
2.233	0.000002	0.00002
2.234	0.00000195	0.000025
2.235	0.0000018	0.000025
2.236	0.00000175	0.000025
2.237	0.0000016	0.000025
2.238	0.0000015	0.00003
2.239	0.00000135	0.00003
2.24	0.0000012	0.00003
2.241	0.00000105	0.00003
2.242	0.0000009	0.00003
2.243	0.0000008	0.000025
2.244	0.0000006	0.000025
2.245	0.0000005	0.000025
2.246	0.00000045	0.000025
2.247	0.00000045	0.00002
2.248	0.0000004	0.00002
2.249	0.00000045	0.00002
2.25	0.00000055	0.00002
2.251	0.0000006	0.00002
2.252	0.00000075	0.00002
2.253	0.00000085	0.00002
2.254	0.000001	0.00002
2.255	0.00000115	0.000025
2.256	0.00000135	0.000025
2.257	0.00000145	0.000025
2.258	0.00000165	0.000025
2.259	0.0000018	0.00003
2.26	0.0000019	0.00003
2.261	0.000002	0.00003
2.262	0.00000205	0.00003
2.263	0.00000215	0.000025
2.264	0.0000022	0.000025
2.265	0.00000225	0.000025
2.266	0.00000225	0.000025
2.267	0.0000023	0.00002
2.268	0.0000023	0.00002
2.269	0.0000024	0.00002
2.27	0.0000024	0.00002
2.271	0.00000245	0.00002
2.272	0.0000025	0.00002
2.273	0.0000026	0.00002
2.274	0.00000265	0.000025
2.275	0.00000275	0.000025
2.276	0.0000028	0.000025
2.277	0.0000029	0.000025
2.278	0.00000295	0.00003
2.279	0.000003	0.00003
2.28	0.0000031	0.00003
2.281	0.0000031	0.00003
2.282	0.0000031	0.00003
2.283	0.00000305	0.00003
2.284	0.00000305	0.000025
2.285	0.00000295	0.000025
2.286	0.0000029	0.000025
2.287	0.00000275	0.000025
2.288	0.00000265	0.00002
2.289	0.0000025	0.00002
2.29	0.00000235	0.00002
2.291	0.0000022	0.00002
2.292	0.00000205	0.00002
2.293	0.00000195	0.00002
2.294	0.0000018	0.000025
2.295	0.00000165	0.000025
2.296	0.0000016	0.000025
2.297	0.00000155	0.00003
2.298	0.00000145	0.00003
2.299	0.00000145	0.00003
2.3	0.00000145	0.00003
2.301	0.0000014	0.00003
2.302	0.0000015	0.00003
2.303	0.0000015	0.00003
2.304	0.0000015	0.000025
2.305	0.0000016	0.000025
2.306	0.00000165	0.000025
2.307	0.00000165	0.000025
2.308	0.00000165	0.00002
2.309	0.0000017	0.00002
2.31	0.0000017	0.00002
2.311	0.0000017	0.00002
2.312	0.0000017	0.00002
2.313	0.00000165	0.00002
2.314	0.0000016	0.000025
2.315	0.00000155	0.000025
2.316	0.0000015	0.000025
2.317	0.00000145	0.000025
2.318	0.0000013	0.00003
2.319	0.00000125	0.00003
2.32	0.00000115	0.00003
2.321	0.000001	0.00003
2.322	0.0000009	0.00003
2.323	0.0000008	0.00003
2.324	0.0000007	0.000025
2.325	0.0000006	0.000025
2.326	0.0000005	0.000025
2.327	0.0000004	0.00002
2.328	0.00000035	0.00002
2.329	0.00000025	0.00002
2.33	0.00000025	0.00002
2.331	0.0000002	0.00002
2.332	0.00000025	0.00002
2.333	0.00000025	0.00002
2.334	0.0000004	0.00002
2.335	0.00000055	0.000025
2.336	0.00000075	0.000025
2.337	0.00000095	0.000025
2.338	0.0000012	0.00003
2.339	0.0000015	0.00003
2.34	0.0000017	0.00003
2.341	0.0000019	0.00003
2.342	0.0000021	0.00003
2.343	0.0000023	0.000025
2.344	0.0000024	0.000025
2.345	0.00000245	0.000025
2.346	0.00000255	0.000025
2.347	0.00000255	0.00002
2.348	0.0000025	0.00002
2.349	0.0000025	0.00002
2.35	0.00000245	0.00002
2.351	0.00000235	0.00002
2.352	0.00000225	0.00002
2.353	0.00000225	0.00002
2.354	0.00000215	0.00002
2.355	0.0000021	0.000025
2.356	0.00000215	0.000025
2.357	0.00000215	0.000025
2.358	0.00000215	0.000025
2.359	0.0000022	0.00003
2.36	0.0000022	0.00003
2.361	0.0000022	0.00003
2.362	0.0000022	0.000025
2.363	0.0000022	0.000025
2.364	0.00000215	0.000025
2.365	0.00000215	0.000025
2.366	0.0000021	0.00002
2.367	0.000002	0.00002
2.368	0.00000195	0.00002
2.369	0.0000019	0.00002
2.37	0.00000175	0.00002
2.371	0.00000165	0.00002
2.372	0.00000155	0.00002
2.373	0.0000015	0.00002
2.374	0.0000014	0.00002
2.375	0.0000013	0.00002
2.376	0.0000013	0.000025
2.377	0.00000125	0.000025
2.378	0.00000115	0.000025
2.379	0.0000011	0.000025
2.38	0.000001	0.000025
2.381	0.000001	0.000025
2.382	0.00000095	0.000025
2.383	0.00000085	0.000025
2.384	0.00000075	0.000025
2.385	0.00000075	0.000025
2.386	0.0000007	0.00002
2.387	0.0000006	0.00002
2.388	0.0000005	0.00002
2.389	0.0000005	0.00002
2.39	0.0000004	0.00002
2.391	0.00000035	0.00002
2.392	0.00000035	0.00002
2.393	0.0000003	0.00002
2.394	0.00000025	0.00002
2.395	0.00000025	0.00002
2.396	0.00000025	0.000025
2.397	0.00000025	0.000025
2.398	0.00000025	0.000025
2.399	0.0000003	0.000025
2.4	0.00000035	0.000025
2.401	0.00000035	0.000025
2.402	0.00000035	0.000025
2.403	0.00000035	0.000025
2.404	0.00000035	0.000025
2.405	0.00000035	0.000025
2.406	0.00000035	0.00002
2.407	0.0000003	0.00002
2.408	0.0000003	0.00002
2.409	0.0000003	0.00002
2.41	0.0000003	0.00002
2.411	0.00000035	0.00002
2.412	0.00000035	0.00002
2.413	0.0000004	0.00002
2.414	0.00000045	0.00002
2.415	0.0000005	0.000025
2.416	0.00000055	0.000025
2.417	0.00000065	0.000025
2.418	0.00000075	0.000025
2.419	0.00000085	0.000025
2.42	0.00000095	0.00003
2.421	0.00000105	0.00003
2.422	0.00000125	0.000025
2.423	0.00000135	0.000025
2.424	0.00000145	0.000025
2.425	0.00000155	0.000025
2.426	0.00000175	0.000025
2.427	0.00000185	0.00002
2.428	0.00000195	0.00002
2.429	0.0000021	0.00002
2.43	0.0000022	0.00002
2.431	0.0000022	0.00002
2.432	0.00000235	0.00002
2.433	0.00000235	0.00002
2.434	0.0000024	0.00002
2.435	0.0000024	0.000025
2.436	0.00000235	0.000025
2.437	0.0000023	0.000025
2.438	0.00000225	0.000025
2.439	0.00000215	0.00003
2.44	0.000002	0.00003
2.441	0.0000018	0.00003
2.442	0.0000016	0.00003
2.443	0.0000014	0.000025
2.444	0.0000012	0.000025
2.445	0.00000095	0.000025
2.446	0.00000075	0.000025
2.447	0.0000005	0.00002
2.448	0.00000025	0.00002
2.449	0.0000001	0.00002
2.45	-0.0000001	0.00002
2.451	-0.00000035	0.00002
2.452	-0.0000005	0.00002
2.453	-0.00000055	0.00002
2.454	-0.0000007	0.00002
2.455	-0.00000075	0.000025
2.456	-0.00000075	0.000025
2.457	-0.0000008	0.000025
2.458	-0.0000008	0.000025
2.459	-0.00000075	0.00003
2.46	-0.00000075	0.00003
2.461	-0.0000007	0.00003
2.462	-0.00000065	0.00003
2.463	-0.0000006	0.000025
2.464	-0.00000055	0.000025
2.465	-0.0000005	0.000025
2.466	-0.00000045	0.000025
2.467	-0.00000045	0.00002
2.468	-0.00000045	0.00002
2.469	-0.00000035	0.00002
2.47	-0.00000035	0.00002
2.471	-0.00000035	0.00002
2.472	-0.00000025	0.00002
2.473	-0.00000015	0.00002
2.474	-0.0000001	0.00002
2.475	0.00000005	0.000025
2.476	0.00000015	0.000025
2.477	0.00000025	0.000025
2.478	0.0000004	0.000025
2.479	0.0000005	0.00003
2.48	0.00000065	0.00003
2.481	0.0000008	0.00003
2.482	0.0000009	0.00003
2.483	0.00000105	0.000025
2.484	0.00000115	0.000025
2.485	0.00000125	0.000025
2.486	0.00000135	0.000025
2.487	0.00000145	0.00002
2.488	0.0000015	0.00002
2.489	0.0000016	0.00002
2.49	0.00000165	0.00002
2.491	0.0000017	0.00002
2.492	0.00000175	0.00002
2.493	0.0000018	0.00002
2.494	0.0000018	0.00002
2.495	0.0000018	0.000025
2.496	0.00000185	0.000025
2.497	0.0000018	0.000025
2.498	0.0000018	0.00003
2.499	0.0000018	0.00003
2.5	0.0000018	0.00003
2.501	0.00000175	0.00003
2.502	0.0000017	0.00003
2.503	0.0000016	0.00003
2.504	0.0000015	0.000025
2.505	0.00000145	0.000025
2.506	0.00000135	0.000025
2.507	0.00000125	0.000025
2.508	0.0000011	0.00002
2.509	0.00000105	0.00002
2.51	0.0000009	0.00002
2.511	0.00000075	0.00002
2.512	0.00000075	0.00002
2.513	0.0000006	0.000025
2.514	0.0000005	0.000025
2.515	0.0000005	0.000025
2.516	0.00000045	0.000025
2.517	0.0000004	0.00003
2.518	0.00000045	0.00003
2.519	0.00000045	0.00003
2.52	0.0000005	0.00003
2.521	0.0000005	0.00003
2.522	0.0000006	0.00003
2.523	0.0000007	0.00003
2.524	0.0000007	0.00003
2.525	0.0000008	0.000025
2.526	0.0000009	0.000025
2.527	0.0000009	0.000025
2.528	0.00000095	0.000025
2.529	0.00000105	0.000025
2.53	0.0000011	0.00002
2.531	0.00000115	0.00002
2.532	0.0000012	0.000025
2.533	0.0000013	0.000025
2.534	0.00000135	0.000025
2.535	0.0000014	0.000025
2.536	0.0000015	0.000025
2.537	0.0000016	0.00003
2.538	0.0000017	0.00003
2.539	0.0000018	0.00003
2.54	0.0000019	0.00003
2.541	0.00000205	0.00003
2.542	0.0000022	0.00003
2.543	0.00000235	0.00003
2.544	0.00000245	0.00003
2.545	0.00000265	0.000025
2.546	0.00000275	0.000025
2.547	0.00000285	0.000025
2.548	0.00000295	0.000025
2.549	0.0000031	0.00002
2.55	0.00000315	0.00002
2.551	0.0000032	0.00002
2.552	0.00000325	0.00002
2.553	0.00000325	0.00002
2.554	0.00000315	0.000025
2.555	0.0000031	0.000025
2.556	0.00000305	0.000025
2.557	0.0000029	0.000025
2.558	0.0000028	0.00003
2.559	0.00000265	0.00003
0	0.00000385	0.00074
0.001	0.0000036	0.00074
0.002	0.00000345	0.00074
0.003	0.00000325	0.00074
0.004	0.0000031	0.00074
0.005	0.00000295	0.00074
0.006	0.00000295	0.000735
0.007	0.00000285	0.000735
0.008	0.00000275	0.000735
0.009	0.00000275	0.000735
0.01	0.0000027	0.00073
0.011	0.00000265	0.000725
0.012	0.00000265	0.00072
0.013	0.0000026	0.000715
0.014	0.00000255	0.000705
0.015	0.00000245	0.000695
0.016	0.0000024	0.000685
0.017	0.00000235	0.000675
0.018	0.00000235	0.00066
0.019	0.0000023	0.000645
0.02	0.0000023	0.00063
0.021	0.00000225	0.00061
0.022	0.0000023	0.000595
0.023	0.0000023	0.000575
0.024	0.00000235	0.00056
0.025	0.0000024	0.00054
0.026	0.00000245	0.00052
0.027	0.00000245	0.000505
0.028	0.00000255	0.000485
0.029	0.0000026	0.000465
0.03	0.00000265	0.00045
0.031	0.0000027	0.00043
0.032	0.0000027	0.000415
0.033	0.00000265	0.000395
0.034	0.0000026	0.000375
0.035	0.00000255	0.000355
0.036	0.00000245	0.00034
0.037	0.00000235	0.00032
0.038	0.0000022	0.0003
0.039	0.000002	0.00028
0.04	0.00000185	0.00026
0.041	0.0000016	0.000245
0.042	0.00000135	0.000225
0.043	0.0000011	0.00021
0.044	0.0000008	0.000195
0.045	0.00000055	0.00018
0.046	0.0000003	0.000165
0.047	0	0.000155
0.048	-0.00000035	0.00014
0.049	-0.0000006	0.00013
0.05	-0.00000085	0.00012
0.051	-0.0000012	0.00011
0.052	-0.00000145	0.0001
0.053	-0.00000175	0.000095
0.054	-0.00000205	0.000085
0.055	-0.0000023	0.000075
0.056	-0.00000255	0.00007
0.057	-0.0000028	0.00006
0.058	-0.000003	0.000055
0.059	-0.00000325	0.000045
0.06	-0.00000345	0.00004
0.061	-0.00000365	0.00003
0.062	-0.0000038	0.000025
0.063	-0.0000039	0.00002
0.064	-0.00000405	0.000015
0.065	-0.0000041	0.000015
0.066	-0.00000415	0.00001
0.067	-0.00000415	0.00001
0.068	-0.0000041	0.00001
0.069	-0.00000405	0.000005
0.07	-0.000004	0.000005
0.071	-0.00000385	0.000005
0.072	-0.0000037	0.00001
0.073	-0.0000036	0.00001
0.074	-0.00000345	0.00001
0.075	-0.0000033	0.00001
0.076	-0.0000031	0.000005
0.077	-0.00000295	0.000005
0.078	-0.0000028	0.000005
0.079	-0.0000026	0.000005
0.08	-0.0000025	0.000005
0.081	-0.0000024	0.000005
0.082	-0.0000022	0.000005
0.083	-0.00000205	0
0.084	-0.000002	0.000005
0.085	-0.0000019	0.000005
0.086	-0.0000018	0.000005
0.087	-0.0000018	0.000005
0.088	-0.00000175	0.00001
0.089	-0.0000017	0.00001
0.09	-0.0000017	0.000015
0.091	-0.00000165	0.000015
0.092	-0.00000165	0.00002
0.093	-0.0000017	0.00002
0.094	-0.00000175	0.00002
0.095	-0.0000018	0.00002
0.096	-0.00000185	0.000025
0.097	-0.00000195	0.000025
0.098	-0.0000021	0.000025
0.099	-0.0000022	0.000025
0.1	-0.0000023	0.00002
0.101	-0.0000025	0.00002
0.102	-0.00000265	0.00002
0.103	-0.0000028	0.00002
0.104	-0.000003	0.00002
0.105	-0.00000315	0.00002
0.106	-0.0000032	0.00002
0.107	-0.0000034	0.000025
0.108	-0.00000345	0.000025
0.109	-0.00000355	0.000025
0.11	-0.0000036	0.00003
0.111	-0.0000036	0.00003
0.112	-0.0000036	0.00003
0.113	-0.00000365	0.000035
0.114	-0.0000036	0.000035
0.115	-0.00000355	0.000035
0.116	-0.0000035	0.000035
0.117	-0.00000345	0.000035
0.118	-0.00000335	0.000035
0.119	-0.00000325	0.00003
0.12	-0.0000032	0.00003
0.121	-0.0000031	0.00003
0.122	-0.00000295	0.00003
0.123	-0.0000029	0.000025
0.124	-0.0000028	0.000025
0.125	-0.00000265	0.000025
0.126	-0.00000255	0.000025
0.127	-0.00000245	0.000025
0.128	-0.00000235	0.00003
0.129	-0.00000225	0.00003
0.13	-0.0000021	0.00003
0.131	-0.00000205	0.00003
0.132	-0.0000019	0.000035
0.133	-0.00000185	0.000035
0.134	-0.00000175	0.000035
0.135	-0.0000017	0.000035
0.136	-0.0000016	0.000035
0.137	-0.00000155	0.000035
0.138	-0.0000015	0.000035
0.139	-0.00000145	0.00003
0.14	-0.00000145	0.00003
0.141	-0.0000014	0.00003
0.142	-0.00000135	0.00003
0.143	-0.0000014	0.000025
0.144	-0.0000014	0.000025
0.145	-0.0000015	0.000025
0.146	-0.00000155	0.000025
0.147	-0.00000165	0.000025
0.148	-0.0000018	0.00003
0.149	-0.0000019	0.00003
0.15	-0.0000021	0.00003
0.151	-0.0000023	0.00003
0.152	-0.00000255	0.000035
0.153	-0.00000275	0.000035
0.154	-0.00000305	0.000035
0.155	-0.0000033	0.000035
0.156	-0.0000036	0.000035
0.157	-0.0000038	0.000035
0.158	-0.00000405	0.000035
0.159	-0.00000425	0.00003
0.16	-0.00000445	0.00003
0.161	-0.00000465	0.00003
0.162	-0.00000475	0.00003
0.163	-0.00000495	0.000025
0.164	-0.00000505	0.000025
0.165	-0.00000505	0.000025
0.166	-0.0000051	0.000025
0.167	-0.0000052	0.000025
0.168	-0.00000515	0.00003
0.169	-0.0000051	0.00003
0.17	-0.00000505	0.00003
0.171	-0.000005	0.00003
0.172	-0.0000049	0.000035
0.173	-0.0000048	0.000035
0.174	-0.00000475	0.000035
0.175	-0.00000455	0.000035
0.176	-0.00000445	0.000035
0.177	-0.0000043	0.000035
0.178	-0.00000415	0.000035
0.179	-0.0000039	0.00003
0.18	-0.0000037	0.00003
0.181	-0.00000345	0.00003
0.182	-0.00000315	0.00003
0.183	-0.0000029	0.000025
0.184	-0.00000265	0.000025
0.185	-0.0000023	0.000025
0.186	-0.000002	0.000025
0.187	-0.00000175	0.000025
0.188	-0.0000015	0.00003
0.189	-0.00000125	0.00003
0.19	-0.000001	0.00003
0.191	-0.0000008	0.00003
0.192	-0.0000006	0.000035
0.193	-0.0000005	0.000035
0.194	-0.0000004	0.000035
0.195	-0.00000035	0.000035
0.196	-0.00000035	0.000035
0.197	-0.0000003	0.000035
0.198	-0.00000035	0.000035
0.199	-0.0000004	0.00003
0.2	-0.0000004	0.00003
0.201	-0.0000005	0.00003
0.202	-0.00000055	0.00003
0.203	-0.00000055	0.000025
0.204	-0.00000065	0.000025
0.205	-0.00000065	0.000025
0.206	-0.00000065	0.000025
0.207	-0.0000007	0.000025
0.208	-0.00000065	0.00003
0.209	-0.00000065	0.00003
0.21	-0.00000065	0.00003
0.211	-0.00000055	0.00003
0.212	-0.00000055	0.000035
0.213	-0.0000005	0.000035
0.214	-0.0000005	0.000035
0.215	-0.00000045	0.000035
0.216	-0.00000045	0.000035
0.217	-0.0000005	0.000035
0.218	-0.0000006	0.000035
0.219	-0.00000065	0.00003
0.22	-0.0000008	0.00003
0.221	-0.00000095	0.00003
0.222	-0.00000105	0.00003
0.223	-0.00000125	0.000025
0.224	-0.00000145	0.000025
0.225	-0.00000165	0.000025
0.226	-0.00000185	0.000025
0.227	-0.00000205	0.000025
0.228	-0.00000225	0.00003
0.229	-0.0000024	0.00003
0.23	-0.00000255	0.00003
0.231	-0.0000027	0.00003
0.232	-0.0000028	0.000035
0.233	-0.0000028	0.000035
0.234	-0.00000285	0.000035
0.235	-0.0000028	0.000035
0.236	-0.0000028	0.000035
0.237	-0.00000275	0.000035
0.238	-0.00000265	0.000035
0.239	-0.0000026	0.000035
0.24	-0.00000245	0.00003
0.241	-0.00000235	0.00003
0.242	-0.0000022	0.00003
0.243	-0.0000021	0.00003
0.244	-0.00000195	0.000025
0.245	-0.0000018	0.000025
0.246	-0.0000017	0.00003
0.247	-0.0000016	0.00003
0.248	-0.0000015	0.00003
0.249	-0.0000013	0.00003
0.25	-0.00000115	0.00003
0.251	-0.00000105	0.000035
0.252	-0.0000009	0.000035
0.253	-0.0000008	0.000035
0.254	-0.00000065	0.000035
0.255	-0.0000005	0.000035
0.256	-0.0000004	0.000035
0.257	-0.00000035	0.000035
0.258	-0.00000025	0.000035
0.259	-0.00000015	0.000035
0.26	-0.0000001	0.00003
0.261	-0.00000015	0.00003
0.262	-0.00000015	0.00003
0.263	-0.0000002	0.00003
0.264	-0.00000025	0.00003
0.265	-0.0000003	0.00003
0.266	-0.00000035	0.00003
0.267	-0.00000045	0.00003
0.268	-0.00000055	0.00003
0.269	-0.0000006	0.00003
0.27	-0.00000065	0.00003
0.271	-0.0000007	0.000035
0.272	-0.0000007	0.000035
0.273	-0.00000075	0.000035
0.274	-0.00000075	0.000035
0.275	-0.00000075	0.000035
0.276	-0.0000007	0.000035
0.277	-0.0000007	0.000035
0.278	-0.00000065	0.000035
0.279	-0.0000006	0.00003
0.28	-0.00000055	0.00003
0.281	-0.0000005	0.00003
0.282	-0.0000004	0.00003
0.283	-0.0000003	0.000025
0.284	-0.00000025	0.000025
0.285	-0.0000001	0.000025
0.286	0	0.000025
0.287	0.0000001	0.000025
0.288	0.0000002	0.00003
0.289	0.00000035	0.00003
0.29	0.00000035	0.00003
0.291	0.00000045	0.00003
0.292	0.00000045	0.000035
0.293	0.0000004	0.000035
0.294	0.0000004	0.000035
0.295	0.00000035	0.000035
0.296	0.0000002	0.000035
0.297	0.00000005	0.000035
0.298	0	0.000035
0.299	-0.00000015	0.00003
0.3	-0.00000025	0.00003
0.301	-0.00000045	0.00003
0.302	-0.00000055	0.00003
0.303	-0.0000006	0.00003
0.304	-0.00000075	0.000025
0.305	-0.00000075	0.000025
0.306	-0.00000075	0.000025
0.307	-0.0000007	0.00003
0.308	-0.0000006	0.00003
0.309	-0.00000045	0.00003
0.31	-0.0000003	0.00003
0.311	-0.00000015	0.000035
0.312	0.00000015	0.000035
0.313	0.00000035	0.000035
0.314	0.0000007	0.000035
0.315	0.00000105	0.000035
0.316	0.00000145	0.000035
0.317	0.0000018	0.000035
0.318	0.00000225	0.000035
0.319	0.00000275	0.000035
0.32	0.0000032	0.00003
0.321	0.0000037	0.00003
0.322	0.0000042	0.00003
0.323	0.0000047	0.00003
0.324	0.00000515	0.00003
0.325	0.00000565	0.00003
0.326	0.0000061	0.00003
0.327	0.00000655	0.00003
0.328	0.00000695	0.00003
0.329	0.0000073	0.00003
0.33	0.00000765	0.000035
0.331	0.000008	0.000035
0.332	0.0000083	0.000035
0.333	0.0000085	0.000035
0.334	0.0000088	0.00004
0.335	0.00000905	0.00004
0.336	0.0000093	0.00004
0.337	0.00000955	0.000035
0.338	0.00000985	0.000035
0.339	0.00001015	0.000035
0.34	0.0000105	0.000035
0.341	0.0000109	0.00003
0.342	0.00001125	0.00003
0.343	0.0000117	0.00003
0.344	0.0000121	0.00003
0.345	0.00001255	0.00003
0.346	0.00001295	0.00003
0.347	0.00001335	0.00003
0.348	0.0000137	0.00003
0.349	0.00001405	0.00003
0.35	0.0000143	0.000035
0.351	0.00001445	0.000035
0.352	0.0000146	0.000035
0.353	0.00001465	0.000035
0.354	0.00001455	0.000035
0.355	0.00001445	0.000035
0.356	0.0000143	0.000035
0.357	0.00001395	0.000035
0.358	0.00001365	0.000035
0.359	0.0000133	0.000035
0.36	0.0000129	0.00003
0.361	0.00001245	0.00003
0.362	0.00001205	0.00003
0.363	0.00001165	0.000025
0.364	0.00001125	0.000025
0.365	0.0000109	0.000025
0.366	0.00001055	0.000025
0.367	0.0000102	0.000025
0.368	0.00000995	0.00003
0.369	0.0000098	0.00003
0.37	0.0000096	0.00003
0.371	0.00000945	0.00003
0.372	0.0000093	0.000035
0.373	0.00000925	0.000035
0.374	0.0000092	0.000035
0.375	0.0000092	0.000035
0.376	0.00000915	0.000035
0.377	0.0000091	0.000035
0.378	0.00000905	0.00003
0.379	0.00000905	0.00003
0.38	0.00000895	0.00003
0.381	0.0000089	0.00003
0.382	0.0000088	0.000025
0.383	0.0000087	0.000025
0.384	0.0000086	0.000025
0.385	0.00000855	0.000025
0.386	0.00000835	0.000025
0.387	0.0000082	0.000025
0.388	0.00000805	0.000025
0.389	0.00000795	0.00003
0.39	0.00000775	0.00003
0.391	0.00000765	0.00003
0.392	0.0000075	0.00003
0.393	0.0000074	0.000035
0.394	0.0000073	0.000035
0.395	0.0000073	0.000035
0.396	0.00000725	0.000035
0.397	0.0000072	0.000035
0.398	0.00000725	0.000035
0.399	0.0000073	0.00003
0.4	0.0000074	0.00003
0.401	0.00000745	0.00003
0.402	0.0000076	0.00003
0.403	0.00000775	0.000025
0.404	0.00000785	0.000025
0.405	0.0000081	0.000025
0.406	0.00000835	0.000025
0.407	0.0000086	0.000025
0.408	0.0000088	0.00003
0.409	0.0000091	0.00003
0.41	0.00000935	0.00003
0.411	0.0000096	0.00003
0.412	0.0000099	0.000035
0.413	0.00001015	0.000035
0.414	0.00001035	0.000035
0.415	0.0000106	0.000035
0.416	0.00001085	0.000035
0.417	0.000011	0.000035
0.418	0.0000112	0.000035
0.419	0.0000114	0.00003
0.42	0.0000115	0.00003
0.421	0.00001165	0.00003
0.422	0.00001185	0.00003
0.423	0.00001195	0.000025
0.424	0.0000121	0.000025
0.425	0.00001225	0.000025
0.426	0.0000124	0.000025
0.427	0.0000126	0.000025
0.428	0.00001275	0.00003
0.429	0.00001295	0.00003
0.43	0.00001315	0.00003
0.431	0.0000134	0.000035
0.432	0.0000136	0.000035
0.433	0.0000138	0.000035
0.434	0.00001405	0.000035
0.435	0.00001425	0.000035
0.436	0.0000144	0.000035
0.437	0.0000146	0.000035
0.438	0.0000148	0.000035
0.439	0.000015	0.00003
0.44	0.00001515	0.00003
0.441	0.00001525	0.00003
0.442	0.00001535	0.00003
0.443	0.0000154	0.00003
0.444	0.00001545	0.000025
0.445	0.00001545	0.000025
0.446	0.0000155	0.000025
0.447	0.00001545	0.00003
0.448	0.0000154	0.00003
0.449	0.0000154	0.00003
0.45	0.00001535	0.00003
0.451	0.00001525	0.000035
0.452	0.00001525	0.000035
0.453	0.0000152	0.000035
0.454	0.0000151	0.000035
0.455	0.00001505	0.000035
0.456	0.000015	0.000035
0.457	0.00001495	0.000035
0.458	0.0000149	0.000035
0.459	0.00001485	0.000035
0.46	0.00001485	0.00003
0.461	0.00001485	0.00003
0.462	0.0000149	0.00003
0.463	0.00001495	0.00003
0.464	0.000015	0.00003
0.465	0.0000151	0.00003
0.466	0.0000152	0.00003
0.467	0.0000153	0.00003
0.468	0.00001545	0.00003
0.469	0.0000155	0.00003
0.47	0.00001555	0.000035
0.471	0.00001565	0.000035
0.472	0.00001575	0.000035
0.473	0.0000157	0.000035
0.474	0.0000157	0.000035
0.475	0.00001565	0.000035
0.476	0.0000156	0.000035
0.477	0.0000155	0.000035
0.478	0.0000155	0.000035
0.479	0.0000154	0.000035
0.48	0.0000153	0.000035
0.481	0.0000153	0.00003
0.482	0.0000153	0.00003
0.483	0.00001535	0.00003
0.484	0.00001535	0.00003
0.485	0.0000155	0.00003
0.486	0.0000156	0.00003
0.487	0.00001575	0.00003
0.488	0.00001595	0.00003
0.489	0.00001615	0.00003
0.49	0.00001635	0.000035
0.491	0.0000166	0.000035
0.492	0.0000169	0.000035
0.493	0.0000171	0.000035
0.494	0.0000173	0.00004
0.495	0.00001755	0.00004
0.496	0.00001775	0.00004
0.497	0.000018	0.000035
0.498	0.0000181	0.000035
0.499	0.00001825	0.000035
0.5	0.0000184	0.000035
0.501	0.00001845	0.00003
0.502	0.0000185	0.00003
0.503	0.00001855	0.00003
0.504	0.0000185	0.00003
0.505	0.0000185	0.00003
0.506	0.00001845	0.00003
0.507	0.00001835	0.00003
0.508	0.00001825	0.00003
0.509	0.00001815	0.00003
0.51	0.000018	0.000035
0.511	0.0000178	0.000035
0.512	0.00001765	0.000035
0.513	0.0000174	0.000035
0.514	0.0000172	0.00004
0.515	0.00001695	0.00004
0.516	0.00001665	0.00004
0.517	0.00001635	0.000035
0.518	0.00001605	0.000035
0.519	0.0000157	0.000035
0.52	0.0000154	0.000035
0.521	0.00001505	0.00003
0.522	0.00001475	0.00003
0.523	0.0000144	0.00003
0.524	0.00001405	0.00003
0.525	0.0000138	0.000025
0.526	0.00001345	0.000025
0.527	0.00001315	0.00003
0.528	0.00001285	0.00003
0.529	0.00001255	0.00003
0.53	0.0000123	0.00003
0.531	0.000012	0.00003
0.532	0.0000118	0.000035
0.533	0.0000116	0.000035
0.534	0.0000114	0.000035
0.535	0.0000113	0.000035
0.536	0.0000112	0.000035
0.537	0.0000111	0.00003
0.538	0.000011	0.00003
0.539	0.00001095	0.00003
0.54	0.0000109	0.00003
0.541	0.00001085	0.000025
0.542	0.0000109	0.000025
0.543	0.00001085	0.000025
0.544	0.0000109	0.000025
0.545	0.0000109	0.000025
0.546	0.00001095	0.000025
0.547	0.00001095	0.000025
0.548	0.000011	0.000025
0.549	0.000011	0.000025
0.55	0.00001105	0.000025
0.551	0.000011	0.00003
0.552	0.0000111	0.00003
0.553	0.00001105	0.00003
0.554	0.00001105	0.00003
0.555	0.0000111	0.00003
0.556	0.0000111	0.00003
0.557	0.00001115	0.00003
0.558	0.0000112	0.00003
0.559	0.00001125	0.000025
0.56	0.00001125	0.000025
0.561	0.0000113	0.000025
0.562	0.00001135	0.000025
0.563	0.0000113	0.00002
0.564	0.0000113	0.00002
0.565	0.00001125	0.00002
0.566	0.0000112	0.00002
0.567	0.00001105	0.00002
0.568	0.00001095	0.000025
0.569	0.00001085	0.000025
0.57	0.00001065	0.000025
0.571	0.00001045	0.000025
0.572	0.0000103	0.00003
0.573	0.0000101	0.00003
0.574	0.0000099	0.00003
0.575	0.00000975	0.00003
0.576	0.0000096	0.00003
0.577	0.00000945	0.00003
0.578	0.00000925	0.00003
0.579	0.00000925	0.000025
0.58	0.00000915	0.000025
0.581	0.0000091	0.000025
0.582	0.00000905	0.00002
0.583	0.00000905	0.00002
0.584	0.00000905	0.00002
0.585	0.00000905	0.00002
0.586	0.00000905	0.00002
0.587	0.00000905	0.00002
0.588	0.00000905	0.000025
0.589	0.000009	0.000025
0.59	0.00000905	0.000025
0.591	0.000009	0.000025
0.592	0.00000895	0.00003
0.593	0.0000089	0.00003
0.594	0.00000885	0.00003
0.595	0.00000875	0.00003
0.596	0.00000865	0.00003
0.597	0.00000855	0.00003
0.598	0.0000084	0.00003
0.599	0.00000825	0.000025
0.6	0.0000081	0.000025
0.601	0.0000079	0.000025
0.602	0.00000765	0.00002
0.603	0.0000074	0.00002
0.604	0.0000071	0.00002
0.605	0.00000685	0.00002
0.606	0.00000655	0.00002
0.607	0.00000625	0.00002
0.608	0.00000595	0.00002
0.609	0.0000057	0.000025
0.61	0.0000054	0.000025
0.611	0.00000525	0.000025
0.612	0.00000505	0.00003
0.613	0.0000049	0.00003
0.614	0.0000048	0.00003
0.615	0.00000475	0.00003
0.616	0.00000475	0.00003
0.617	0.00000475	0.00003
0.618	0.0000048	0.000025
0.619	0.00000485	0.000025
0.62	0.0000049	0.000025
0.621	0.000005	0.000025
0.622	0.00000515	0.00002
0.623	0.0000053	0.00002
0.624	0.0000054	0.00002
0.625	0.0000056	0.00002
0.626	0.00000575	0.00002
0.627	0.0000059	0.00002
0.628	0.0000061	0.00002
0.629	0.0000064	0.000025
0.63	0.00000665	0.000025
0.631	0.00000695	0.000025
0.632	0.0000072	0.000025
0.633	0.00000755	0.00003
0.634	0.00000795	0.00003
0.635	0.00000825	0.00003
0.636	0.0000086	0.00003
0.637	0.00000895	0.00003
0.638	0.0000092	0.000025
0.639	0.0000095	0.000025
0.64	0.00000965	0.000025
0.641	0.0000099	0.000025
0.642	0.00001	0.00002
0.643	0.00001005	0.00002
0.644	0.00001015	0.00002
0.645	0.0000102	0.00002
0.646	0.0000102	0.00002
0.647	0.0000102	0.00002
0.648	0.0000102	0.000025
0.649	0.0000102	0.000025
0.65	0.0000102	0.000025
0.651	0.00001015	0.000025
0.652	0.00001015	0.00003
0.653	0.0000101	0.00003
0.654	0.0000101	0.00003
0.655	0.00001005	0.00003
0.656	0.00001	0.00003
0.657	0.00000985	0.00003
0.658	0.0000098	0.00003
0.659	0.00000965	0.000025
0.66	0.0000094	0.000025
0.661	0.0000091	0.000025
0.662	0.00000885	0.000025
0.663	0.00000845	0.00002
0.664	0.00000805	0.00002
0.665	0.0000077	0.00002
0.666	0.00000725	0.00002
0.667	0.00000675	0.00002
0.668	0.00000625	0.000025
0.669	0.0000058	0.000025
0.67	0.0000054	0.000025
0.671	0.00000495	0.000025
0.672	0.00000455	0.00003
0.673	0.00000425	0.00003
0.674	0.00000395	0.00003
0.675	0.00000375	0.00003
0.676	0.0000036	0.00003
0.677	0.0000035	0.00003
0.678	0.0000035	0.00003
0.679	0.00000355	0.000025
0.68	0.0000036	0.000025
0.681	0.0000037	0.000025
0.682	0.0000038	0.000025
0.683	0.000004	0.00002
0.684	0.00000415	0.00002
0.685	0.00000435	0.00002
0.686	0.00000445	0.00002
0.687	0.00000455	0.00002
0.688	0.0000047	0.00002
0.689	0.0000048	0.000025
0.69	0.0000048	0.000025
0.691	0.0000048	0.000025
0.692	0.0000048	0.00003
0.693	0.0000048	0.00003
0.694	0.0000047	0.00003
0.695	0.00000465	0.00003
0.696	0.00000455	0.00003
0.697	0.0000044	0.00003
0.698	0.00000435	0.000025
0.699	0.0000043	0.000025
0.7	0.0000042	0.000025
0.701	0.0000041	0.000025
0.702	0.00000405	0.00002
0.703	0.00000395	0.00002
0.704	0.00000385	0.00002
0.705	0.0000038	0.00002
0.706	0.0000037	0.00002
0.707	0.00000355	0.00002
0.708	0.0000035	0.00002
0.709	0.0000034	0.000025
0.71	0.00000325	0.000025
0.711	0.00000315	0.000025
0.712	0.000003	0.000025
0.713	0.0000029	0.00003
0.714	0.0000027	0.00003
0.715	0.0000026	0.00003
0.716	0.00000245	0.00003
0.717	0.0000023	0.00003
0.718	0.00000225	0.000025
0.719	0.00000215	0.000025
0.72	0.00000205	0.000025
0.721	0.000002	0.000025
0.722	0.000002	0.00002
0.723	0.000002	0.00002
0.724	0.00000195	0.00002
0.725	0.000002	0.00002
0.726	0.00000195	0.00002
0.727	0.00000195	0.00002
0.728	0.00000195	0.00002
0.729	0.0000019	0.000025
0.73	0.0000019	0.000025
0.731	0.0000018	0.000025
0.732	0.00000175	0.000025
0.733	0.0000016	0.00003
0.734	0.00000145	0.00003
0.735	0.0000013	0.00003
0.736	0.0000011	0.00003
0.737	0.0000009	0.00003
0.738	0.00000065	0.00003
0.739	0.0000004	0.000025
0.74	0.00000005	0.000025
0.741	-0.0000002	0.000025
0.742	-0.0000005	0.00002
0.743	-0.0000008	0.00002
0.744	-0.00000105	0.00002
0.745	-0.0000013	0.00002
0.746	-0.0000016	0.00002
0.747	-0.00000185	0.00002
0.748	-0.00000205	0.000025
0.749	-0.0000023	0.000025
0.75	-0.00000245	0.000025
0.751	-0.00000265	0.000025
0.752	-0.0000028	0.00003
0.753	-0.00000295	0.00003
0.754	-0.00000315	0.00003
0.755	-0.00000325	0.00003
0.756	-0.0000034	0.00003
0.757	-0.00000355	0.00003
0.758	-0.0000037	0.00003
0.759	-0.00000385	0.000025
0.76	-0.00000395	0.000025
0.761	-0.0000041	0.000025
0.762	-0.0000041	0.000025
0.763	-0.00000425	0.000025
0.764	-0.0000043	0.00002
0.765	-0.0000043	0.00002
0.766	-0.0000043	0.00002
0.767	-0.00000425	0.000025
0.768	-0.00000425	0.000025
0.769	-0.00000415	0.000025
0.77	-0.0000041	0.000025
0.771	-0.00000395	0.00003
0.772	-0.0000039	0.00003
0.773	-0.0000038	0.00003
0.774	-0.00000365	0.00003
0.775	-0.0000036	0.00003
0.776	-0.0000035	0.00003
0.777	-0.00000345	0.00003
0.778	-0.00000335	0.00003
0.779	-0.0000033	0.00003
0.78	-0.00000325	0.000025
0.781	-0.0000032	0.000025
0.782	-0.0000032	0.000025
0.783	-0.0000032	0.00002
0.784	-0.00000315	0.00002
0.785	-0.0000031	0.00002
0.786	-0.0000031	0.00002
0.787	-0.00000315	0.00002
0.788	-0.0000031	0.000025
0.789	-0.00000315	0.000025
0.79	-0.00000315	0.000025
0.791	-0.00000325	0.000025
0.792	-0.00000325	0.00003
0.793	-0.0000034	0.00003
0.794	-0.00000355	0.00003
0.795	-0.00000365	0.00003
0.796	-0.00000385	0.00003
0.797	-0.00000405	0.00003
0.798	-0.0000043	0.00003
0.799	-0.0000045	0.000025
0.8	-0.00000475	0.000025
0.801	-0.000005	0.000025
0.802	-0.0000052	0.000025
0.803	-0.0000054	0.00002
0.804	-0.0000056	0.00002
0.805	-0.00000565	0.00002
0.806	-0.00000575	0.00002
0.807	-0.0000058	0.00002
0.808	-0.00000575	0.000025
0.809	-0.0000058	0.000025
0.81	-0.00000565	0.000025
0.811	-0.00000555	0.000025
0.812	-0.00000545	0.00003
0.813	-0.0000053	0.00003
0.814	-0.0000052	0.00003
0.815	-0.0000051	0.00003
0.816	-0.00000495	0.00003
0.817	-0.0000049	0.00003
0.818	-0.00000475	0.00003
0.819	-0.0000047	0.000025
0.82	-0.0000047	0.000025
0.821	-0.00000465	0.000025
0.822	-0.0000047	0.000025
0.823	-0.00000475	0.00002
0.824	-0.0000048	0.00002
0.825	-0.00000485	0.00002
0.826	-0.00000495	0.00002
0.827	-0.000005	0.00002
0.828	-0.000005	0.000025
0.829	-0.00000505	0.000025
0.83	-0.0000051	0.000025
0.831	-0.00000515	0.000025
0.832	-0.00000515	0.00003
0.833	-0.00000515	0.00003
0.834	-0.00000515	0.00003
0.835	-0.00000505	0.00003
0.836	-0.0000051	0.00003
0.837	-0.00000505	0.00003
0.838	-0.00000495	0.00003
0.839	-0.0000049	0.000025
0.84	-0.0000049	0.000025
0.841	-0.0000049	0.000025
0.842	-0.00000485	0.00002
0.843	-0.0000049	0.00002
0.844	-0.00000495	0.00002
0.845	-0.000005	0.00002
0.846	-0.0000051	0.00002
0.847	-0.0000052	0.00002
0.848	-0.00000535	0.000025
0.849	-0.00000545	0.000025
0.85	-0.0000056	0.000025
0.851	-0.00000575	0.000025
0.852	-0.00000585	0.00003
0.853	-0.00000595	0.00003
0.854	-0.00000605	0.00003
0.855	-0.00000605	0.00003
0.856	-0.0000061	0.00003
0.857	-0.00000605	0.00003
0.858	-0.00000595	0.00003
0.859	-0.00000585	0.000025
0.86	-0.00000575	0.000025
0.861	-0.00000555	0.000025
0.862	-0.00000545	0.000025
0.863	-0.00000535	0.00002
0.864	-0.0000052	0.00002
0.865	-0.0000051	0.00002
0.866	-0.00000505	0.00002
0.867	-0.00000505	0.00002
0.868	-0.0000051	0.000025
0.869	-0.00000515	0.000025
0.87	-0.0000052	0.000025
0.871	-0.00000535	0.000025
0.872	-0.00000545	0.00003
0.873	-0.0000057	0.00003
0.874	-0.0000059	0.00003
0.875	-0.0000061	0.00003
0.876	-0.00000635	0.00003
0.877	-0.0000066	0.00003
0.878	-0.00000675	0.00003
0.879	-0.000007	0.00003
0.88	-0.00000725	0.000025
0.881	-0.0000074	0.000025
0.882	-0.00000755	0.000025
0.883	-0.0000077	0.000025
0.884	-0.00000785	0.00002
0.885	-0.0000079	0.00002
0.886	-0.00000795	0.00002
0.887	-0.00000805	0.000025
0.888	-0.000008	0.000025
0.889	-0.00000805	0.000025
0.89	-0.000008	0.000025
0.891	-0.000008	0.00003
0.892	-0.0000079	0.00003
0.893	-0.0000078	0.00003
0.894	-0.0000077	0.00003
0.895	-0.0000076	0.00003
0.896	-0.00000745	0.00003
0.897	-0.00000735	0.00003
0.898	-0.00000715	0.00003
0.899	-0.000007	0.00003
0.9	-0.00000675	0.000025
0.901	-0.0000066	0.000025
0.902	-0.00000635	0.000025
0.903	-0.0000061	0.000025
0.904	-0.0000058	0.000025
0.905	-0.0000055	0.000025
0.906	-0.0000052	0.000025
0.907	-0.00000495	0.000025
0.908	-0.0000047	0.000025
0.909	-0.00000445	0.000025
0.91	-0.00000425	0.000025
0.911	-0.0000041	0.00003
0.912	-0.000004	0.00003
0.913	-0.00000395	0.00003
0.914	-0.000004	0.00003
0.915	-0.00000405	0.00003
0.916	-0.00000425	0.00003
0.917	-0.0000044	0.00003
0.918	-0.00000465	0.00003
0.919	-0.000005	0.00003
0.92	-0.0000053	0.000025
0.921	-0.00000565	0.000025
0.922	-0.000006	0.000025
0.923	-0.0000064	0.000025
0.924	-0.0000067	0.00002
0.925	-0.00000695	0.00002
0.926	-0.0000072	0.00002
0.927	-0.0000074	0.00002
0.928	-0.0000075	0.000025
0.929	-0.0000075	0.000025
0.93	-0.0000076	0.000025
0.931	-0.0000075	0.000025
0.932	-0.00000745	0.00003
0.933	-0.00000735	0.00003
0.934	-0.00000725	0.00003
0.935	-0.0000071	0.00003
0.936	-0.00000705	0.00003
0.937	-0.00000695	0.00003
0.938	-0.00000685	0.00003
0.939	-0.00000685	0.000025
0.94	-0.00000695	0.000025
0.941	-0.000007	0.000025
0.942	-0.0000071	0.000025
0.943	-0.0000072	0.00002
0.944	-0.00000735	0.00002
0.945	-0.0000075	0.00002
0.946	-0.0000076	0.00002
0.947	-0.00000775	0.00002
0.948	-0.00000775	0.000025
0.949	-0.0000078	0.000025
0.95	-0.0000078	0.000025
0.951	-0.0000078	0.000025
0.952	-0.00000775	0.00003
0.953	-0.0000077	0.00003
0.954	-0.0000076	0.00003
0.955	-0.00000745	0.00003
0.956	-0.00000725	0.00003
0.957	-0.0000071	0.00003
0.958	-0.00000695	0.00003
0.959	-0.00000675	0.000025
0.96	-0.0000066	0.000025
0.961	-0.00000645	0.000025
0.962	-0.00000625	0.00002
0.963	-0.0000061	0.00002
0.964	-0.00000595	0.00002
0.965	-0.0000058	0.00002
0.966	-0.0000057	0.00002
0.967	-0.0000056	0.00002
0.968	-0.0000055	0.00002
0.969	-0.0000054	0.000025
0.97	-0.0000053	0.000025
0.971	-0.0000052	0.000025
0.972	-0.00000505	0.00003
0.973	-0.000005	0.00003
0.974	-0.00000495	0.00003
0.975	-0.00000485	0.00003
0.976	-0.00000475	0.00003
0.977	-0.0000047	0.00003
0.978	-0.0000046	0.000025
0.979	-0.00000455	0.000025
0.98	-0.00000445	0.000025
0.981	-0.00000445	0.000025
0.982	-0.00000435	0.00002
0.983	-0.0000043	0.00002
0.984	-0.0000043	0.00002
0.985	-0.00000425	0.00002
0.986	-0.00000425	0.00002
0.987	-0.0000043	0.00002
0.988	-0.0000043	0.00002
0.989	-0.0000043	0.000025
0.99	-0.00000435	0.000025
0.991	-0.0000044	0.000025
0.992	-0.0000044	0.000025
0.993	-0.0000045	0.00003
0.994	-0.00000455	0.00003
0.995	-0.0000046	0.00003
0.996	-0.0000047	0.00003
0.997	-0.00000475	0.00003
0.998	-0.00000485	0.000025
0.999	-0.0000049	0.000025
1	-0.00000495	0.000025
1.001	-0.00000505	0.000025
1.002	-0.0000051	0.00002
1.003	-0.00000515	0.00002
1.004	-0.00000525	0.00002
1.005	-0.00000525	0.00002
1.006	-0.0000053	0.00002
1.007	-0.00000535	0.00002
1.008	-0.0000053	0.00002
1.009	-0.0000054	0.000025
1.01	-0.0000054	0.000025
1.011	-0.0000054	0.000025
1.012	-0.0000054	0.00003
1.013	-0.00000545	0.00003
1.014	-0.00000545	0.00003
1.015	-0.00000545	0.00003
1.016	-0.0000055	0.00003
1.017	-0.00000555	0.00003
1.018	-0.0000056	0.000025
1.019	-0.00000565	0.000025
1.02	-0.00000575	0.000025
1.021	-0.0000058	0.000025
1.022	-0.00000585	0.00002
1.023	-0.00000595	0.00002
1.024	-0.000006	0.00002
1.025	-0.0000061	0.00002
1.026	-0.0000062	0.00002
1.027	-0.0000063	0.00002
1.028	-0.0000064	0.00002
1.029	-0.0000065	0.000025
1.03	-0.0000066	0.000025
1.031	-0.0000067	0.000025
1.032	-0.00000675	0.000025
1.033	-0.0000068	0.00003
1.034	-0.00000695	0.00003
1.035	-0.000007	0.00003
1.036	-0.00000705	0.00003
1.037	-0.0000071	0.00003
1.038	-0.00000715	0.000025
1.039	-0.0000072	0.000025
1.04	-0.0000073	0.000025
1.041	-0.00000735	0.000025
1.042	-0.0000074	0.00002
1.043	-0.00000745	0.00002
1.044	-0.00000755	0.00002
1.045	-0.0000076	0.00002
1.046	-0.00000775	0.00002
1.047	-0.00000785	0.00002
1.048	-0.00000795	0.00002
1.049	-0.0000081	0.000025
1.05	-0.00000825	0.000025
1.051	-0.0000084	0.000025
1.052	-0.00000855	0.000025
1.053	-0.0000087	0.00003
1.054	-0.0000088	0.00003
1.055	-0.00000885	0.00003
1.056	-0.0000089	0.00003
1.057	-0.0000089	0.00003
1.058	-0.0000088	0.00003
1.059	-0.00000875	0.000025
1.06	-0.00000855	0.000025
1.061	-0.00000835	0.000025
1.062	-0.0000081	0.000025
1.063	-0.00000785	0.00002
1.064	-0.00000755	0.00002
1.065	-0.0000072	0.00002
1.066	-0.0000069	0.00002
1.067	-0.00000665	0.00002
1.068	-0.0000064	0.000025
1.069	-0.00000615	0.000025
1.07	-0.00000605	0.000025
1.071	-0.0000059	0.000025
1.072	-0.00000585	0.00003
1.073	-0.00000585	0.00003
1.074	-0.00000585	0.00003
1.075	-0.00000585	0.00003
1.076	-0.0000059	0.00003
1.077	-0.000006	0.00003
1.078	-0.00000605	0.00003
1.079	-0.00000615	0.00003
1.08	-0.00000615	0.000025
1.081	-0.00000625	0.000025
1.082	-0.00000625	0.000025
1.083	-0.00000625	0.000025
1.084	-0.0000062	0.000025
1.085	-0.0000061	0.000025
1.086	-0.000006	0.000025
1.087	-0.00000585	0.000025
1.088	-0.0000056	0.000025
1.089	-0.0000054	0.000025
1.09	-0.00000515	0.000025
1.091	-0.00000485	0.00003
1.092	-0.0000045	0.00003
1.093	-0.0000042	0.00003
1.094	-0.00000385	0.00003
1.095	-0.0000035	0.00003
1.096	-0.00000315	0.00003
1.097	-0.00000275	0.00003
1.098	-0.0000024	0.00003
1.099	-0.00000205	0.00003
1.1	-0.0000017	0.000025
1.101	-0.0000014	0.000025
1.102	-0.0000011	0.000025
1.103	-0.0000008	0.000025
1.104	-0.00000055	0.000025
1.105	-0.0000003	0.000025
1.106	-0.0000001	0.000025
1.107	0.0000001	0.000025
1.108	0.0000003	0.000025
1.109	0.0000004	0.000025
1.11	0.00000045	0.00003
1.111	0.0000005	0.00003
1.112	0.00000045	0.00003
1.113	0.00000035	0.00003
1.114	0.0000002	0.00003
1.115	0	0.00003
1.116	-0.00000025	0.00003
1.117	-0.0000006	0.00003
1.118	-0.0000009	0.00003
1.119	-0.00000125	0.00003
1.12	-0.0000016	0.00003
1.121	-0.000002	0.000025
1.122	-0.00000235	0.000025
1.123	-0.0000027	0.000025
1.124	-0.00000305	0.000025
1.125	-0.00000335	0.000025
1.126	-0.0000037	0.000025
1.127	-0.000004	0.000025
1.128	-0.00000425	0.000025
1.129	-0.00000445	0.000025
1.13	-0.0000047	0.00003
1.131	-0.0000049	0.00003
1.132	-0.00000505	0.00003
1.133	-0.0000052	0.00003
1.134	-0.0000053	0.00003
1.135	-0.00000545	0.00003
1.136	-0.00000555	0.00003
1.137	-0.0000056	0.00003
1.138	-0.0000056	0.00003
1.139	-0.00000565	0.00003
1.14	-0.00000555	0.00003
1.141	-0.00000545	0.000025
1.142	-0.0000053	0.000025
1.143	-0.00000515	0.000025
1.144	-0.0000049	0.000025
1.145	-0.0000047	0.000025
1.146	-0.0000044	0.000025
1.147	-0.0000041	0.000025
1.148	-0.00000385	0.000025
1.149	-0.0000036	0.000025
1.15	-0.00000335	0.00003
1.151	-0.0000032	0.00003
1.152	-0.00000305	0.00003
1.153	-0.000003	0.00003
1.154	-0.000003	0.00003
1.155	-0.000003	0.000035
1.156	-0.00000315	0.00003
1.157	-0.00000335	0.00003
1.158	-0.0000036	0.00003
1.159	-0.00000385	0.00003
1.16	-0.0000041	0.00003
1.161	-0.00000445	0.000025
1.162	-0.0000047	0.000025
1.163	-0.000005	0.000025
1.164	-0.00000525	0.000025
1.165	-0.00000545	0.000025
1.166	-0.00000565	0.000025
1.167	-0.0000058	0.000025
1.168	-0.00000585	0.000025
1.169	-0.0000059	0.000025
1.17	-0.00000585	0.00003
1.171	-0.0000058	0.00003
1.172	-0.0000057	0.00003
1.173	-0.0000056	0.00003
1.174	-0.00000545	0.00003
1.175	-0.00000525	0.00003
1.176	-0.0000051	0.00003
1.177	-0.00000495	0.00003
1.178	-0.0000048	0.00003
1.179	-0.0000047	0.00003
1.18	-0.0000046	0.00003
1.181	-0.0000045	0.000025
1.182	-0.00000445	0.000025
1.183	-0.0000044	0.000025
1.184	-0.0000044	0.000025
1.185	-0.0000044	0.000025
1.186	-0.0000044	0.000025
1.187	-0.00000445	0.000025
1.188	-0.00000445	0.000025
1.189	-0.00000455	0.000025
1.19	-0.0000046	0.000025
1.191	-0.00000465	0.00003
1.192	-0.0000047	0.00003
1.193	-0.0000048	0.00003
1.194	-0.00000485	0.00003
1.195	-0.00000485	0.00003
1.196	-0.00000495	0.00003
1.197	-0.00000495	0.00003
1.198	-0.00000505	0.00003
1.199	-0.0000051	0.00003
1.2	-0.00000515	0.00003
1.201	-0.00000525	0.000025
1.202	-0.0000053	0.000025
1.203	-0.00000535	0.000025
1.204	-0.00000545	0.000025
1.205	-0.0000054	0.000025
1.206	-0.00000545	0.000025
1.207	-0.00000545	0.000025
1.208	-0.0000054	0.000025
1.209	-0.0000054	0.000025
1.21	-0.00000535	0.00003
1.211	-0.0000053	0.00003
1.212	-0.0000052	0.00003
1.213	-0.00000515	0.00003
1.214	-0.0000051	0.00003
1.215	-0.000005	0.000035
1.216	-0.0000049	0.00003
1.217	-0.00000485	0.00003
1.218	-0.0000047	0.00003
1.219	-0.00000465	0.00003
1.22	-0.00000455	0.00003
1.221	-0.0000045	0.000025
1.222	-0.0000044	0.000025
1.223	-0.0000043	0.000025
1.224	-0.00000425	0.000025
1.225	-0.00000415	0.000025
1.226	-0.0000041	0.000025
1.227	-0.000004	0.000025
1.228	-0.00000395	0.000025
1.229	-0.00000385	0.000025
1.23	-0.0000038	0.00003
1.231	-0.0000037	0.00003
1.232	-0.0000036	0.00003
1.233	-0.0000036	0.00003
1.234	-0.00000355	0.00003
1.235	-0.00000345	0.000035
1.236	-0.00000345	0.00003
1.237	-0.00000345	0.00003
1.238	-0.0000034	0.00003
1.239	-0.0000034	0.00003
1.24	-0.0000034	0.00003
1.241	-0.00000345	0.000025
1.242	-0.00000345	0.000025
1.243	-0.0000035	0.000025
1.244	-0.00000355	0.000025
1.245	-0.00000355	0.000025
1.246	-0.0000036	0.000025
1.247	-0.00000365	0.000025
1.248	-0.00000365	0.000025
1.249	-0.00000375	0.000025
1.25	-0.0000038	0.00003
1.251	-0.0000039	0.00003
1.252	-0.000004	0.00003
1.253	-0.00000405	0.00003
1.254	-0.00000425	0.00003
1.255	-0.00000435	0.00003
1.256	-0.0000045	0.00003
1.257	-0.00000465	0.00003
1.258	-0.0000048	0.00003
1.259	-0.00000485	0.00003
1.26	-0.000005	0.00003
1.261	-0.0000051	0.000025
1.262	-0.00000515	0.000025
1.263	-0.0000052	0.000025
1.264	-0.00000525	0.000025
1.265	-0.0000052	0.000025
1.266	-0.0000052	0.000025
1.267	-0.00000515	0.000025
1.268	-0.00000505	0.000025
1.269	-0.000005	0.000025
1.27	-0.00000485	0.000025
1.271	-0.0000048	0.00003
1.272	-0.0000047	0.00003
1.273	-0.0000046	0.00003
1.274	-0.00000455	0.00003
1.275	-0.00000445	0.00003
1.276	-0.0000044	0.00003
1.277	-0.00000435	0.00003
1.278	-0.0000043	0.00003
1.279	-0.0000043	0.00003
1.28	-0.0000043	0.000025
1.281	-0.00000425	0.000025
1.282	-0.00000425	0.000025
1.283	-0.0000043	0.000025
1.284	-0.0000043	0.000025
1.285	-0.00000425	0.00002
1.286	-0.0000043	0.000025
1.287	-0.0000043	0.000025
1.288	-0.00000425	0.000025
1.289	-0.0000043	0.000025
1.29	-0.00000435	0.000025
1.291	-0.0000043	0.00003
1.292	-0.00000425	0.00003
1.293	-0.0000043	0.00003
1.294	-0.0000043	0.00003
1.295	-0.00000425	0.00003
1.296	-0.00000425	0.00003
1.297	-0.0000043	0.00003
1.298	-0.00000425	0.00003
1.299	-0.00000425	0.000025
1.3	-0.00000425	0.000025
1.301	-0.0000043	0.000025
1.302	-0.00000425	0.000025
1.303	-0.00000425	0.00002
1.304	-0.00000425	0.00002
1.305	-0.0000042	0.00002
1.306	-0.00000415	0.00002
1.307	-0.0000041	0.00002
1.308	-0.000004	0.00002
1.309	-0.00000395	0.000025
1.31	-0.0000038	0.000025
1.311	-0.00000365	0.000025
1.312	-0.00000355	0.000025
1.313	-0.00000335	0.00003
1.314	-0.0000032	0.00003
1.315	-0.000003	0.00003
1.316	-0.00000275	0.00003
1.317	-0.0000026	0.00003
1.318	-0.0000024	0.000025
1.319	-0.0000022	0.000025
1.32	-0.000002	0.000025
1.321	-0.00000185	0.000025
1.322	-0.00000175	0.00002
1.323	-0.0000017	0.00002
1.324	-0.0000016	0.00002
1.325	-0.00000155	0.00002
1.326	-0.0000015	0.00002
1.327	-0.0000015	0.00002
1.328	-0.00000145	0.00002
1.329	-0.00000145	0.000025
1.33	-0.00000145	0.000025
1.331	-0.00000135	0.000025
1.332	-0.0000013	0.00003
1.333	-0.0000013	0.00003
1.334	-0.0000012	0.00003
1.335	-0.00000105	0.00003
1.336	-0.00000105	0.00003
1.337	-0.000001	0.00003
1.338	-0.00000095	0.00003
1.339	-0.0000009	0.000025
1.34	-0.00000095	0.000025
1.341	-0.000001	0.000025
1.342	-0.00000105	0.000025
1.343	-0.00000115	0.000025
1.344	-0.00000135	0.00002
1.345	-0.00000145	0.00002
1.346	-0.0000016	0.00002
1.347	-0.00000175	0.000025
1.348	-0.0000019	0.000025
1.349	-0.00000205	0.000025
1.35	-0.0000022	0.000025
1.351	-0.00000235	0.00003
1.352	-0.0000024	0.00003
1.353	-0.00000245	0.00003
1.354	-0.0000025	0.00003
1.355	-0.00000245	0.00003
1.356	-0.0000023	0.00003
1.357	-0.0000022	0.00003
1.358	-0.00000195	0.00003
1.359	-0.00000175	0.00003
1.36	-0.00000155	0.00003
1.361	-0.00000125	0.000025
1.362	-0.000001	0.000025
1.363	-0.00000075	0.000025
1.364	-0.0000005	0.000025
1.365	-0.0000003	0.000025
1.366	-0.00000015	0.000025
1.367	0.00000005	0.000025
1.368	0.0000002	0.000025
1.369	0.0000003	0.000025
1.37	0.00000035	0.00003
1.371	0.00000035	0.00003
1.372	0.00000035	0.00003
1.373	0.0000003	0.00003
1.374	0.0000002	0.00003
1.375	0.0000001	0.00003
1.376	0	0.00003
1.377	-0.00000025	0.00003
1.378	-0.00000035	0.00003
1.379	-0.00000055	0.00003
1.38	-0.00000075	0.000025
1.381	-0.000001	0.000025
1.382	-0.00000115	0.000025
1.383	-0.00000135	0.000025
1.384	-0.0000015	0.000025
1.385	-0.00000165	0.00002
1.386	-0.0000018	0.00002
1.387	-0.00000195	0.000025
1.388	-0.00000205	0.000025
1.389	-0.00000215	0.000025
1.39	-0.00000225	0.000025
1.391	-0.0000023	0.000025
1.392	-0.00000235	0.00003
1.393	-0.00000235	0.00003
1.394	-0.00000235	0.00003
1.395	-0.0000023	0.00003
1.396	-0.00000225	0.00003
1.397	-0.0000022	0.00003
1.398	-0.00000205	0.00003
1.399	-0.0000019	0.000025
1.4	-0.0000017	0.000025
1.401	-0.00000155	0.000025
1.402	-0.0000013	0.000025
1.403	-0.00000105	0.00002
1.404	-0.00000085	0.00002
1.405	-0.00000065	0.00002
1.406	-0.0000004	0.00002
1.407	-0.00000025	0.00002
1.408	0	0.000025
1.409	0	0.000025
1.41	0.00000015	0.000025
1.411	0.0000003	0.000025
1.412	0.0000004	0.00003
1.413	0.00000045	0.00003
1.414	0.00000045	0.00003
1.415	0.00000055	0.00003
1.416	0.00000055	0.00003
1.417	0.0000005	0.00003
1.418	0.00000055	0.00003
1.419	0.0000005	0.00003
1.42	0.00000045	0.000025
1.421	0.00000045	0.000025
1.422	0.0000004	0.000025
1.423	0.0000003	0.000025
1.424	0.00000025	0.000025
1.425	0.00000015	0.000025
1.426	0.0000001	0.000025
1.427	0	0.000025
1.428	0	0.000025
1.429	-0.0000001	0.000025
1.43	-0.0000002	0.00003
1.431	-0.00000025	0.00003
1.432	-0.00000025	0.00003
1.433	-0.0000003	0.00003
1.434	-0.0000003	0.000035
1.435	-0.0000003	0.000035
1.436	-0.00000025	0.000035
1.437	-0.00000025	0.00003
1.438	-0.0000002	0.00003
1.439	-0.0000001	0.00003
1.44	0	0.00003
1.441	0.0000001	0.000025
1.442	0.00000015	0.000025
1.443	0.0000003	0.000025
1.444	0.00000035	0.000025
1.445	0.0000005	0.000025
1.446	0.00000055	0.000025
1.447	0.00000055	0.000025
1.448	0.0000006	0.000025
1.449	0.00000055	0.000025
1.45	0.00000055	0.00003
1.451	0.00000045	0.00003
1.452	0.00000035	0.00003
1.453	0.00000015	0.00003
1.454	0.00000005	0.00003
1.455	0	0.000035
1.456	-0.00000025	0.00003
1.457	-0.0000004	0.00003
1.458	-0.0000005	0.00003
1.459	-0.0000007	0.00003
1.46	-0.0000008	0.00003
1.461	-0.00000095	0.000025
1.462	-0.000001	0.000025
1.463	-0.00000115	0.000025
1.464	-0.0000012	0.000025
1.465	-0.00000125	0.000025
1.466	-0.00000125	0.000025
1.467	-0.00000125	0.000025
1.468	-0.0000012	0.000025
1.469	-0.0000012	0.000025
1.47	-0.0000011	0.000025
1.471	-0.00000105	0.00003
1.472	-0.0000009	0.00003
1.473	-0.0000008	0.00003
1.474	-0.0000007	0.00003
1.475	-0.00000055	0.00003
1.476	-0.00000045	0.00003
1.477	-0.0000004	0.00003
1.478	-0.0000003	0.00003
1.479	-0.00000025	0.00003
1.48	-0.00000025	0.000025
1.481	-0.0000003	0.000025
1.482	-0.00000035	0.000025
1.483	-0.0000005	0.000025
1.484	-0.00000065	0.00002
1.485	-0.00000085	0.00002
1.486	-0.000001	0.00002
1.487	-0.0000012	0.000025
1.488	-0.0000014	0.000025
1.489	-0.0000016	0.000025
1.49	-0.0000018	0.000025
1.491	-0.0000019	0.00003
1.492	-0.000002	0.00003
1.493	-0.0000021	0.00003
1.494	-0.00000215	0.00003
1.495	-0.0000021	0.00003
1.496	-0.00000205	0.00003
1.497	-0.00000195	0.00003
1.498	-0.0000018	0.00003
1.499	-0.00000165	0.00003
1.5	-0.0000014	0.000025
1.501	-0.0000012	0.000025
1.502	-0.00000095	0.000025
1.503	-0.00000075	0.00002
1.504	-0.0000005	0.00002
1.505	-0.00000025	0.00002
1.506	0	0.00002
1.507	0.00000015	0.00002
1.508	0.00000035	0.000025
1.509	0.00000055	0.000025
1.51	0.00000065	0.000025
1.511	0.0000008	0.000025
1.512	0.00000095	0.00003
1.513	0.0000011	0.00003
1.514	0.0000012	0.00003
1.515	0.0000014	0.00003
1.516	0.00000145	0.00003
1.517	0.0000016	0.00003
1.518	0.0000017	0.00003
1.519	0.00000185	0.000025
1.52	0.0000019	0.000025
1.521	0.00000205	0.000025
1.522	0.0000021	0.000025
1.523	0.0000022	0.00002
1.524	0.00000225	0.00002
1.525	0.00000225	0.00002
1.526	0.0000023	0.00002
1.527	0.0000023	0.00002
1.528	0.00000225	0.000025
1.529	0.00000235	0.000025
1.53	0.0000023	0.000025
1.531	0.00000225	0.000025
1.532	0.00000225	0.00003
1.533	0.00000215	0.00003
1.534	0.0000021	0.00003
1.535	0.00000205	0.00003
1.536	0.000002	0.00003
1.537	0.00000195	0.00003
1.538	0.0000019	0.00003
1.539	0.00000185	0.000025
1.54	0.00000175	0.000025
1.541	0.00000175	0.000025
1.542	0.0000017	0.000025
1.543	0.0000016	0.00002
1.544	0.00000155	0.00002
1.545	0.00000155	0.00002
1.546	0.0000015	0.00002
1.547	0.0000015	0.00002
1.548	0.00000155	0.000025
1.549	0.0000016	0.000025
1.55	0.00000165	0.000025
1.551	0.00000185	0.000025
1.552	0.00000195	0.00003
1.553	0.0000021	0.00003
1.554	0.00000225	0.00003
1.555	0.0000025	0.00003
1.556	0.00000265	0.00003
1.557	0.0000028	0.00003
1.558	0.000003	0.00003
1.559	0.0000031	0.00003
1.56	0.0000032	0.000025
1.561	0.0000032	0.000025
1.562	0.00000325	0.000025
1.563	0.00000315	0.000025
1.564	0.00000305	0.00002
1.565	0.0000029	0.00002
1.566	0.00000275	0.00002
1.567	0.00000245	0.000025
1.568	0.00000225	0.000025
1.569	0.000002	0.000025
1.57	0.00000175	0.000025
1.571	0.00000145	0.00003
1.572	0.00000125	0.00003
1.573	0.00000105	0.00003
1.574	0.0000008	0.00003
1.575	0.00000065	0.00003
1.576	0.0000005	0.00003
1.577	0.0000004	0.00003
1.578	0.00000035	0.00003
1.579	0.00000025	0.00003
1.58	0.0000002	0.000025
1.581	0.00000015	0.000025
1.582	0.00000015	0.000025
1.583	0.00000015	0.000025
1.584	0.00000015	0.00002
1.585	0.00000015	0.00002
1.586	0.0000002	0.00002
1.587	0.0000002	0.00002
1.588	0.0000003	0.000025
1.589	0.0000003	0.000025
1.59	0.00000035	0.000025
1.591	0.0000005	0.000025
1.592	0.00000055	0.00003
1.593	0.00000065	0.00003
1.594	0.00000075	0.00003
1.595	0.00000095	0.00003
1.596	0.0000011	0.00003
1.597	0.0000012	0.00003
1.598	0.0000014	0.00003
1.599	0.00000155	0.000025
1.6	0.00000175	0.000025
1.601	0.00000185	0.000025
1.602	0.000002	0.000025
1.603	0.00000215	0.00002
1.604	0.0000022	0.00002
1.605	0.00000235	0.00002
1.606	0.00000245	0.00002
1.607	0.00000245	0.00002
1.608	0.00000255	0.000025
1.609	0.0000025	0.000025
1.61	0.0000025	0.000025
1.611	0.0000025	0.000025
1.612	0.00000245	0.00003
1.613	0.00000245	0.00003
1.614	0.0000024	0.00003
1.615	0.00000235	0.00003
1.616	0.00000235	0.00003
1.617	0.0000023	0.00003
1.618	0.00000235	0.00003
1.619	0.00000235	0.000025
1.62	0.0000024	0.000025
1.621	0.00000245	0.000025
1.622	0.00000245	0.000025
1.623	0.0000025	0.00002
1.624	0.0000026	0.00002
1.625	0.00000265	0.00002
1.626	0.0000027	0.00002
1.627	0.00000275	0.00002
1.628	0.00000275	0.000025
1.629	0.0000028	0.000025
1.63	0.00000275	0.000025
1.631	0.0000027	0.00003
1.632	0.00000265	0.00003
1.633	0.00000255	0.00003
1.634	0.00000245	0.00003
1.635	0.00000235	0.00003
1.636	0.00000215	0.00003
1.637	0.000002	0.00003
1.638	0.00000185	0.00003
1.639	0.0000017	0.00003
1.64	0.00000155	0.000025
1.641	0.00000135	0.000025
1.642	0.00000125	0.000025
1.643	0.0000011	0.000025
1.644	0.000001	0.000025
1.645	0.00000095	0.000025
1.646	0.00000085	0.000025
1.647	0.00000075	0.000025
1.648	0.0000008	0.000025
1.649	0.0000008	0.000025
1.65	0.00000075	0.00003
1.651	0.00000075	0.00003
1.652	0.00000075	0.00003
1.653	0.00000075	0.00003
1.654	0.0000007	0.00003
1.655	0.0000007	0.00003
1.656	0.00000065	0.00003
1.657	0.0000006	0.00003
1.658	0.0000005	0.00003
1.659	0.00000045	0.00003
1.66	0.00000035	0.00003
1.661	0.0000003	0.000025
1.662	0.00000015	0.000025
1.663	0.00000005	0.000025
1.664	0	0.000025
1.665	-0.00000015	0.000025
1.666	-0.0000002	0.000025
1.667	-0.00000025	0.000025
1.668	-0.0000003	0.000025
1.669	-0.0000003	0.000025
1.67	-0.0000003	0.000025
1.671	-0.00000025	0.00003
1.672	-0.0000002	0.00003
1.673	-0.00000015	0.00003
1.674	0	0.00003
1.675	0.0000001	0.00003
1.676	0.00000025	0.00003
1.677	0.00000035	0.00003
1.678	0.0000005	0.00003
1.679	0.00000065	0.00003
1.68	0.00000075	0.000025
1.681	0.00000095	0.000025
1.682	0.0000011	0.000025
1.683	0.00000125	0.00002
1.684	0.00000135	0.00002
1.685	0.00000145	0.00002
1.686	0.0000016	0.00002
1.687	0.0000017	0.00002
1.688	0.0000018	0.000025
1.689	0.00000195	0.000025
1.69	0.000002	0.000025
1.691	0.0000021	0.000025
1.692	0.0000022	0.00003
1.693	0.00000225	0.00003
1.694	0.0000023	0.00003
1.695	0.00000235	0.00003
1.696	0.0000024	0.00003
1.697	0.0000024	0.00003
1.698	0.0000024	0.00003
1.699	0.0000024	0.000025
1.7	0.00000245	0.000025
1.701	0.00000235	0.000025
1.702	0.0000024	0.00002
1.703	0.00000235	0.00002
1.704	0.0000023	0.00002
1.705	0.0000023	0.00002
1.706	0.00000225	0.00002
1.707	0.00000225	0.00002
1.708	0.00000225	0.00002
1.709	0.0000023	0.000025
1.71	0.0000023	0.000025
1.711	0.0000023	0.000025
1.712	0.00000235	0.00003
1.713	0.00000245	0.00003
1.714	0.0000025	0.00003
1.715	0.0000026	0.00003
1.716	0.0000027	0.00003
1.717	0.0000028	0.00003
1.718	0.00000295	0.00003
1.719	0.00000305	0.000025
1.72	0.00000305	0.000025
1.721	0.00000315	0.000025
1.722	0.0000032	0.000025
1.723	0.0000032	0.000025
1.724	0.0000032	0.00002
1.725	0.0000032	0.00002
1.726	0.0000031	0.00002
1.727	0.000003	0.000025
1.728	0.00000295	0.000025
1.729	0.00000275	0.000025
1.73	0.0000026	0.000025
1.731	0.00000245	0.00003
1.732	0.00000225	0.00003
1.733	0.0000021	0.00003
1.734	0.00000195	0.00003
1.735	0.00000185	0.00003
1.736	0.0000017	0.00003
1.737	0.0000016	0.00003
1.738	0.0000015	0.00003
1.739	0.00000145	0.00003
1.74	0.0000014	0.000025
1.741	0.0000014	0.000025
1.742	0.0000014	0.000025
1.743	0.00000145	0.000025
1.744	0.00000145	0.000025
1.745	0.0000016	0.000025
1.746	0.00000165	0.000025
1.747	0.00000175	0.000025
1.748	0.0000019	0.000025
1.749	0.00000205	0.000025
1.75	0.0000022	0.00003
1.751	0.0000023	0.00003
1.752	0.0000024	0.00003
1.753	0.0000025	0.00003
1.754	0.00000255	0.000035
1.755	0.00000265	0.000035
1.756	0.0000027	0.000035
1.757	0.0000027	0.00003
1.758	0.00000275	0.00003
1.759	0.00000275	0.00003
1.76	0.00000275	0.00003
1.761	0.00000275	0.00003
1.762	0.0000028	0.000025
1.763	0.00000285	0.000025
1.764	0.00000295	0.000025
1.765	0.00000305	0.000025
1.766	0.0000032	0.000025
1.767	0.0000034	0.000025
1.768	0.00000365	0.000025
1.769	0.0000039	0.000025
1.77	0.00000415	0.00003
1.771	0.00000445	0.00003
1.772	0.0000047	0.00003
1.773	0.00000495	0.00003
1.774	0.00000515	0.000035
1.775	0.0000053	0.000035
1.776	0.00000545	0.000035
1.777	0.0000055	0.00003
1.778	0.0000056	0.00003
1.779	0.0000056	0.00003
1.78	0.00000555	0.00003
1.781	0.00000545	0.000025
1.782	0.00000535	0.000025
1.783	0.0000052	0.000025
1.784	0.000005	0.000025
1.785	0.00000485	0.000025
1.786	0.0000046	0.000025
1.787	0.00000435	0.000025
1.788	0.00000415	0.000025
1.789	0.0000039	0.000025
1.79	0.00000365	0.00003
1.791	0.00000345	0.00003
1.792	0.0000032	0.00003
1.793	0.00000295	0.00003
1.794	0.0000027	0.000035
1.795	0.0000025	0.000035
1.796	0.00000225	0.000035
1.797	0.000002	0.00003
1.798	0.00000185	0.00003
1.799	0.0000017	0.00003
1.8	0.0000015	0.00003
1.801	0.00000135	0.000025
1.802	0.00000125	0.000025
1.803	0.00000115	0.000025
1.804	0.00000105	0.000025
1.805	0.000001	0.000025
1.806	0.00000095	0.000025
1.807	0.0000009	0.000025
1.808	0.00000095	0.000025
1.809	0.0000009	0.000025
1.81	0.0000009	0.00003
1.811	0.0000009	0.00003
1.812	0.00000095	0.00003
1.813	0.00000095	0.00003
1.814	0.0000009	0.00003
1.815	0.0000009	0.00003
1.816	0.00000085	0.00003
1.817	0.00000075	0.00003
1.818	0.00000075	0.00003
1.819	0.00000065	0.00003
1.82	0.0000005	0.000025
1.821	0.00000045	0.000025
1.822	0.00000035	0.000025
1.823	0.00000025	0.000025
1.824	0.0000002	0.000025
1.825	0.00000015	0.00002
1.826	0.00000015	0.000025
1.827	0.0000002	0.000025
1.828	0.0000003	0.000025
1.829	0.0000004	0.000025
1.83	0.00000055	0.000025
1.831	0.0000007	0.00003
1.832	0.00000095	0.00003
1.833	0.00000115	0.00003
1.834	0.0000014	0.00003
1.835	0.0000016	0.00003
1.836	0.00000185	0.00003
1.837	0.000002	0.00003
1.838	0.00000215	0.00003
1.839	0.0000023	0.00003
1.84	0.00000235	0.000025
1.841	0.00000235	0.000025
1.842	0.0000023	0.000025
1.843	0.00000225	0.000025
1.844	0.00000215	0.000025
1.845	0.000002	0.000025
1.846	0.00000185	0.000025
1.847	0.0000017	0.000025
1.848	0.00000155	0.000025
1.849	0.0000014	0.000025
1.85	0.0000013	0.00003
1.851	0.0000012	0.00003
1.852	0.0000011	0.00003
1.853	0.0000011	0.00003
1.854	0.00000105	0.00003
1.855	0.0000011	0.000035
1.856	0.0000011	0.000035
1.857	0.0000012	0.00003
1.858	0.0000013	0.00003
1.859	0.00000135	0.00003
1.86	0.00000145	0.00003
1.861	0.00000155	0.000025
1.862	0.00000165	0.000025
1.863	0.00000175	0.000025
1.864	0.0000018	0.000025
1.865	0.00000195	0.000025
1.866	0.00000205	0.000025
1.867	0.0000021	0.000025
1.868	0.0000022	0.000025
1.869	0.0000022	0.000025
1.87	0.00000225	0.00003
1.871	0.0000023	0.00003
1.872	0.0000023	0.00003
1.873	0.0000023	0.00003
1.874	0.00000225	0.000035
1.875	0.00000235	0.000035
1.876	0.00000235	0.000035
1.877	0.00000235	0.00003
1.878	0.00000235	0.00003
1.879	0.0000023	0.00003
1.88	0.00000225	0.00003
1.881	0.00000225	0.000025
1.882	0.00000215	0.000025
1.883	0.00000205	0.000025
1.884	0.00000195	0.000025
1.885	0.00000185	0.000025
1.886	0.00000165	0.000025
1.887	0.00000145	0.000025
1.888	0.00000135	0.000025
1.889	0.0000011	0.000025
1.89	0.0000009	0.000025
1.891	0.0000007	0.00003
1.892	0.0000005	0.00003
1.893	0.00000035	0.00003
1.894	0.0000002	0.00003
1.895	0.0000001	0.00003
1.896	0.00000005	0.00003
1.897	0	0.00003
1.898	0	0.00003
1.899	0.0000001	0.00003
1.9	0.0000002	0.000025
1.901	0.00000025	0.000025
1.902	0.00000035	0.000025
1.903	0.0000005	0.000025
1.904	0.0000006	0.000025
1.905	0.00000075	0.000025
1.906	0.00000085	0.000025
1.907	0.000001	0.000025
1.908	0.00000115	0.000025
1.909	0.00000125	0.000025
1.91	0.00000135	0.000025
1.911	0.00000145	0.00003
1.912	0.00000155	0.00003
1.913	0.00000165	0.00003
1.914	0.00000175	0.00003
1.915	0.00000185	0.00003
1.916	0.0000019	0.00003
1.917	0.000002	0.00003
1.918	0.00000215	0.00003
1.919	0.00000225	0.00003
1.92	0.00000235	0.00003
1.921	0.00000245	0.000025
1.922	0.0000025	0.000025
1.923	0.00000255	0.000025
1.924	0.0000026	0.000025
1.925	0.00000265	0.000025
1.926	0.00000265	0.000025
1.927	0.0000026	0.000025
1.928	0.00000255	0.000025
1.929	0.00000255	0.000025
1.93	0.00000245	0.000025
1.931	0.00000235	0.00003
1.932	0.0000023	0.00003
1.933	0.00000215	0.00003
1.934	0.00000205	0.00003
1.935	0.000002	0.00003
1.936	0.0000019	0.00003
1.937	0.0000018	0.00003
1.938	0.00000175	0.00003
1.939	0.00000175	0.00003
1.94	0.0000017	0.000025
1.941	0.0000017	0.000025
1.942	0.00000175	0.000025
1.943	0.00000175	0.000025
1.944	0.0000018	0.000025
1.945	0.0000019	0.00002
1.946	0.00000195	0.000025
1.947	0.00000205	0.000025
1.948	0.0000021	0.000025
1.949	0.0000022	0.000025
1.95	0.0000023	0.000025
1.951	0.0000024	0.00003
1.952	0.00000245	0.00003
1.953	0.0000025	0.00003
1.954	0.00000255	0.00003
1.955	0.00000265	0.00003
1.956	0.0000027	0.00003
1.957	0.00000275	0.00003
1.958	0.00000285	0.00003
1.959	0.0000029	0.00003
1.96	0.00000295	0.000025
1.961	0.0000031	0.000025
1.962	0.00000325	0.000025
1.963	0.00000335	0.000025
1.964	0.00000355	0.000025
1.965	0.00000375	0.000025
1.966	0.0000039	0.000025
1.967	0.00000405	0.000025
1.968	0.0000043	0.000025
1.969	0.0000044	0.000025
1.97	0.00000445	0.00003
1.971	0.00000455	0.00003
1.972	0.0000046	0.00003
1.973	0.00000455	0.00003
1.974	0.00000455	0.00003
1.975	0.0000045	0.000035
1.976	0.00000435	0.000035
1.977	0.0000042	0.00003
1.978	0.0000041	0.00003
1.979	0.00000395	0.00003
1.98	0.0000038	0.00003
1.981	0.0000037	0.000025
1.982	0.0000036	0.000025
1.983	0.00000355	0.000025
1.984	0.0000035	0.000025
1.985	0.0000035	0.000025
1.986	0.00000355	0.000025
1.987	0.00000355	0.000025
1.988	0.0000036	0.000025
1.989	0.0000037	0.000025
1.99	0.00000375	0.00003
1.991	0.00000385	0.00003
1.992	0.00000385	0.00003
1.993	0.0000039	0.000035
1.994	0.00000395	0.000035
1.995	0.000004	0.000035
1.996	0.00000395	0.000035
1.997	0.00000395	0.000035
1.998	0.0000039	0.00003
1.999	0.00000385	0.00003
2	0.0000038	0.00003
2.001	0.0000037	0.00003
2.002	0.0000036	0.000025
2.003	0.0000035	0.000025
2.004	0.0000034	0.000025
2.005	0.00000335	0.000025
2.006	0.0000033	0.000025
2.007	0.0000032	0.000025
2.008	0.0000032	0.000025
2.009	0.0000032	0.000025
2.01	0.00000315	0.00003
2.011	0.0000032	0.00003
2.012	0.0000033	0.00003
2.013	0.0000033	0.00003
2.014	0.00000335	0.00003
2.015	0.0000035	0.000035
2.016	0.00000355	0.00003
2.017	0.00000365	0.00003
2.018	0.0000037	0.00003
2.019	0.0000038	0.00003
2.02	0.0000038	0.00003
2.021	0.00000385	0.000025
2.022	0.0000039	0.000025
2.023	0.00000385	0.000025
2.024	0.0000038	0.000025
2.025	0.0000038	0.000025
2.026	0.00000375	0.000025
2.027	0.0000037	0.000025
2.028	0.00000365	0.000025
2.029	0.0000036	0.000025
2.03	0.00000355	0.00003
2.031	0.00000345	0.00003
2.032	0.0000034	0.00003
2.033	0.0000034	0.00003
2.034	0.0000033	0.000035
2.035	0.0000033	0.000035
2.036	0.0000033	0.000035
2.037	0.0000033	0.000035
2.038	0.0000033	0.00003
2.039	0.0000033	0.00003
2.04	0.0000033	0.00003
2.041	0.0000033	0.00003
2.042	0.0000033	0.000025
2.043	0.00000335	0.000025
2.044	0.0000033	0.000025
2.045	0.0000033	0.000025
2.046	0.00000325	0.000025
2.047	0.0000032	0.000025
2.048	0.00000315	0.000025
2.049	0.00000305	0.00003
2.05	0.00000305	0.00003
2.051	0.00000295	0.00003
2.052	0.00000295	0.00003
2.053	0.00000285	0.000035
2.054	0.0000028	0.000035
2.055	0.00000285	0.000035
2.056	0.00000285	0.000035
2.057	0.00000285	0.000035
2.058	0.00000295	0.00003
2.059	0.00000295	0.00003
2.06	0.00000295	0.00003
2.061	0.000003	0.00003
2.062	0.000003	0.000025
2.063	0.000003	0.000025
2.064	0.00000295	0.000025
2.065	0.00000295	0.000025
2.066	0.00000285	0.000025
2.067	0.00000275	0.000025
2.068	0.0000026	0.000025
2.069	0.0000025	0.000025
2.07	0.0000023	0.00003
2.071	0.00000215	0.00003
2.072	0.000002	0.00003
2.073	0.00000185	0.00003
2.074	0.00000175	0.00003
2.075	0.0000017	0.00003
2.076	0.0000016	0.00003
2.077	0.0000016	0.00003
2.078	0.00000165	0.00003
2.079	0.00000175	0.00003
2.08	0.00000185	0.000025
2.081	0.00000205	0.000025
2.082	0.0000023	0.000025
2.083	0.00000255	0.000025
2.084	0.00000285	0.000025
2.085	0.00000315	0.000025
2.086	0.0000035	0.000025
2.087	0.0000038	0.000025
2.088	0.00000415	0.000025
2.089	0.00000445	0.000025
2.09	0.00000465	0.000025
2.091	0.00000495	0.00003
2.092	0.0000052	0.00003
2.093	0.00000535	0.00003
2.094	0.00000545	0.00003
2.095	0.00000555	0.00003
2.096	0.0000056	0.00003
2.097	0.0000056	0.00003
2.098	0.00000565	0.00003
2.099	0.0000056	0.00003
2.1	0.00000555	0.000025
2.101	0.0000055	0.000025
2.102	0.0000054	0.000025
2.103	0.00000535	0.000025
2.104	0.00000525	0.000025
2.105	0.00000515	0.000025
2.106	0.00000505	0.000025
2.107	0.00000495	0.000025
2.108	0.00000485	0.000025
2.109	0.00000475	0.000025
2.11	0.00000465	0.000025
2.111	0.0000045	0.00003
2.112	0.0000044	0.00003
2.113	0.00000425	0.00003
2.114	0.00000415	0.00003
2.115	0.000004	0.00003
2.116	0.0000039	0.00003
2.117	0.0000038	0.00003
2.118	0.0000037	0.00003
2.119	0.0000036	0.00003
2.12	0.0000035	0.000025
2.121	0.00000345	0.000025
2.122	0.0000034	0.000025
2.123	0.0000034	0.000025
2.124	0.0000034	0.000025
2.125	0.0000034	0.00002
2.126	0.00000345	0.000025
2.127	0.0000035	0.000025
2.128	0.0000036	0.000025
2.129	0.00000365	0.000025
2.13	0.00000375	0.000025
2.131	0.00000385	0.00003
2.132	0.0000039	0.00003
2.133	0.000004	0.00003
2.134	0.0000041	0.00003
2.135	0.00000415	0.00003
2.136	0.0000042	0.00003
2.137	0.0000042	0.00003
2.138	0.00000415	0.00003
2.139	0.0000041	0.00003
2.14	0.000004	0.000025
2.141	0.0000039	0.000025
2.142	0.00000375	0.000025
2.143	0.0000036	0.000025
2.144	0.0000034	0.000025
2.145	0.00000325	0.000025
2.146	0.00000305	0.000025
2.147	0.0000029	0.000025
2.148	0.0000028	0.000025
2.149	0.00000265	0.000025
2.15	0.00000255	0.000025
2.151	0.0000025	0.00003
2.152	0.0000025	0.00003
2.153	0.0000025	0.00003
2.154	0.0000025	0.00003
2.155	0.00000265	0.00003
2.156	0.00000275	0.00003
2.157	0.0000029	0.00003
2.158	0.00000315	0.00003
2.159	0.00000335	0.00003
2.16	0.00000355	0.00003
2.161	0.0000038	0.000025
2.162	0.000004	0.000025
2.163	0.00000425	0.000025
2.164	0.0000045	0.000025
2.165	0.0000047	0.000025
2.166	0.00000485	0.000025
2.167	0.000005	0.000025
2.168	0.0000051	0.000025
2.169	0.00000515	0.000025
2.17	0.0000051	0.00003
2.171	0.00000505	0.00003
2.172	0.00000495	0.00003
2.173	0.0000048	0.00003
2.174	0.00000465	0.000035
2.175	0.0000045	0.000035
2.176	0.0000043	0.000035
2.177	0.00000405	0.00003
2.178	0.0000039	0.00003
2.179	0.0000037	0.00003
2.18	0.00000355	0.00003
2.181	0.0000034	0.00003
2.182	0.00000335	0.000025
2.183	0.0000033	0.000025
2.184	0.0000033	0.000025
2.185	0.0000034	0.000025
2.186	0.00000345	0.000025
2.187	0.0000036	0.000025
2.188	0.0000038	0.000025
2.189	0.000004	0.000025
2.19	0.00000425	0.00003
2.191	0.0000045	0.00003
2.192	0.0000048	0.00003
2.193	0.000005	0.00003
2.194	0.0000054	0.000035
2.195	0.0000057	0.000035
2.196	0.000006	0.000035
2.197	0.00000625	0.000035
2.198	0.00000655	0.00003
2.199	0.00000685	0.00003
2.2	0.0000071	0.00003
2.201	0.0000073	0.000025
2.202	0.00000755	0.000025
2.203	0.00000775	0.000025
2.204	0.00000785	0.000025
2.205	0.00000805	0.000025
2.206	0.00000815	0.000025
2.207	0.00000825	0.000025
2.208	0.0000083	0.000025
2.209	0.00000835	0.000025
2.21	0.00000835	0.00003
2.211	0.0000084	0.00003
2.212	0.0000084	0.00003
2.213	0.0000084	0.00003
2.214	0.00000835	0.00003
2.215	0.00000835	0.00003
2.216	0.0000084	0.00003
2.217	0.00000835	0.00003
2.218	0.0000084	0.00003
2.219	0.0000084	0.00003
2.22	0.00000845	0.00003
2.221	0.0000085	0.000025
2.222	0.0000086	0.000025
2.223	0.00000865	0.000025
2.224	0.00000875	0.000025
2.225	0.00000885	0.000025
2.226	0.000009	0.000025
2.227	0.0000091	0.000025
2.228	0.00000925	0.000025
2.229	0.0000094	0.000025
2.23	0.0000095	0.000025
2.231	0.0000097	0.00003
2.232	0.00000985	0.00003
2.233	0.00000995	0.00003
2.234	0.0000101	0.00003
2.235	0.00001025	0.00003
2.236	0.0000104	0.00003
2.237	0.0000105	0.00003
2.238	0.00001065	0.00003
2.239	0.00001075	0.00003
2.24	0.00001085	0.00003
2.241	0.00001095	0.000025
2.242	0.0000111	0.000025
2.243	0.00001115	0.000025
2.244	0.00001125	0.000025
2.245	0.0000114	0.000025
2.246	0.00001155	0.000025
2.247	0.0000116	0.000025
2.248	0.0000118	0.000025
2.249	0.00001195	0.000025
2.25	0.0000121	0.000025
2.251	0.00001215	0.00003
2.252	0.0000123	0.00003
2.253	0.0000124	0.00003
2.254	0.0000125	0.00003
2.255	0.00001265	0.00003
2.256	0.00001275	0.00003
2.257	0.00001285	0.00003
2.258	0.000013	0.00003
2.259	0.0000131	0.00003
2.26	0.00001315	0.00003
2.261	0.0000133	0.000025
2.262	0.0000134	0.000025
2.263	0.00001355	0.000025
2.264	0.0000137	0.000025
2.265	0.0000139	0.000025
2.266	0.0000141	0.000025
2.267	0.0000143	0.000025
2.268	0.00001455	0.000025
2.269	0.0000148	0.000025
2.27	0.00001505	0.00003
2.271	0.00001535	0.00003
2.272	0.00001565	0.00003
2.273	0.00001595	0.00003
2.274	0.00001625	0.00003
2.275	0.0000166	0.00003
2.276	0.0000169	0.00003
2.277	0.00001725	0.00003
2.278	0.00001755	0.00003
2.279	0.00001785	0.00003
2.28	0.0000181	0.00003
2.281	0.0000184	0.000025
2.282	0.0000187	0.000025
2.283	0.0000189	0.000025
2.284	0.0000191	0.000025
2.285	0.0000194	0.000025
2.286	0.0000196	0.000025
2.287	0.0000198	0.000025
2.288	0.00002	0.000025
2.289	0.00002025	0.000025
2.29	0.0000204	0.000025
2.291	0.0000206	0.00003
2.292	0.00002085	0.00003
2.293	0.00002115	0.00003
2.294	0.0000214	0.00003
2.295	0.0000216	0.00003
2.296	0.00002195	0.00003
2.297	0.00002225	0.00003
2.298	0.00002255	0.00003
2.299	0.00002285	0.00003
2.3	0.00002315	0.000025
2.301	0.0000234	0.000025
2.302	0.0000236	0.000025
2.303	0.00002385	0.000025
2.304	0.000024	0.000025
2.305	0.00002415	0.000025
2.306	0.0000242	0.000025
2.307	0.0000243	0.000025
2.308	0.00002435	0.000025
2.309	0.00002435	0.000025
2.31	0.00002435	0.000025
2.311	0.0000243	0.00003
2.312	0.00002425	0.00003
2.313	0.0000242	0.00003
2.314	0.00002415	0.00003
2.315	0.0000241	0.00003
2.316	0.00002405	0.00003
2.317	0.00002395	0.00003
2.318	0.000024	0.00003
2.319	0.00002395	0.00003
2.32	0.00002385	0.000025
2.321	0.00002385	0.000025
2.322	0.0000238	0.000025
2.323	0.00002365	0.000025
2.324	0.00002355	0.00002
2.325	0.00002345	0.00002
2.326	0.0000233	0.00002
2.327	0.0000231	0.000025
2.328	0.00002295	0.000025
2.329	0.00002275	0.000025
2.33	0.00002245	0.000025
2.331	0.0000222	0.000025
2.332	0.00002195	0.00003
2.333	0.00002165	0.00003
2.334	0.0000214	0.00003
2.335	0.00002115	0.00003
2.336	0.0000209	0.00003
2.337	0.00002065	0.00003
2.338	0.0000204	0.00003
2.339	0.0000202	0.00003
2.34	0.00002005	0.000025
2.341	0.0000199	0.000025
2.342	0.0000198	0.000025
2.343	0.00001965	0.000025
2.344	0.0000196	0.00002
2.345	0.0000196	0.00002
2.346	0.0000196	0.00002
2.347	0.0000196	0.000025
2.348	0.0000196	0.000025
2.349	0.0000196	0.000025
2.35	0.0000197	0.000025
2.351	0.0000197	0.00003
2.352	0.00001975	0.00003
2.353	0.0000198	0.00003
2.354	0.0000198	0.00003
2.355	0.00001985	0.00003
2.356	0.0000199	0.00003
2.357	0.00001995	0.00003
2.358	0.00002	0.00003
2.359	0.00002	0.00003
2.36	0.00002005	0.00003
2.361	0.00002015	0.000025
2.362	0.00002025	0.000025
2.363	0.00002025	0.000025
2.364	0.00002025	0.000025
2.365	0.0000203	0.000025
2.366	0.0000203	0.000025
2.367	0.0000203	0.000025
2.368	0.00002025	0.000025
2.369	0.00002015	0.000025
2.37	0.00002	0.000025
2.371	0.00001985	0.00003
2.372	0.0000197	0.00003
2.373	0.0000195	0.00003
2.374	0.00001925	0.00003
2.375	0.0000191	0.00003
2.376	0.00001885	0.00003
2.377	0.0000186	0.00003
2.378	0.0000185	0.00003
2.379	0.00001835	0.00003
2.38	0.00001825	0.00003
2.381	0.0000182	0.000025
2.382	0.00001825	0.000025
2.383	0.0000183	0.000025
2.384	0.0000184	0.000025
2.385	0.0000186	0.000025
2.386	0.0000188	0.000025
2.387	0.00001905	0.000025
2.388	0.00001935	0.000025
2.389	0.00001965	0.000025
2.39	0.00001995	0.000025
2.391	0.0000203	0.00003
2.392	0.0000206	0.00003
2.393	0.0000209	0.00003
2.394	0.0000212	0.00003
2.395	0.00002145	0.00003
2.396	0.0000217	0.00003
2.397	0.0000219	0.00003
2.398	0.0000222	0.00003
2.399	0.00002245	0.00003
2.4	0.00002265	0.00003
2.401	0.0000229	0.000025
2.402	0.00002315	0.000025
2.403	0.0000234	0.000025
2.404	0.0000237	0.000025
2.405	0.00002405	0.000025
2.406	0.00002435	0.000025
2.407	0.0000247	0.000025
2.408	0.00002505	0.000025
2.409	0.0000254	0.000025
2.41	0.0000257	0.000025
2.411	0.00002605	0.00003
2.412	0.00002635	0.00003
2.413	0.0000266	0.00003
2.414	0.0000268	0.00003
2.415	0.00002705	0.00003
2.416	0.0000271	0.00003
2.417	0.00002715	0.00003
2.418	0.0000271	0.00003
2.419	0.00002705	0.00003
2.42	0.00002685	0.00003
2.421	0.00002665	0.000025
2.422	0.00002645	0.000025
2.423	0.0000261	0.000025
2.424	0.00002575	0.000025
2.425	0.0000254	0.000025
2.426	0.000025	0.000025
2.427	0.0000246	0.000025
2.428	0.00002425	0.000025
2.429	0.00002385	0.000025
2.43	0.0000235	0.000025
2.431	0.0000232	0.00003
2.432	0.0000229	0.00003
2.433	0.0000226	0.00003
2.434	0.00002235	0.00003
2.435	0.00002215	0.00003
2.436	0.00002195	0.00003
2.437	0.00002175	0.00003
2.438	0.0000216	0.00003
2.439	0.00002145	0.00003
2.44	0.0000212	0.000025
2.441	0.00002105	0.000025
2.442	0.00002085	0.000025
2.443	0.0000206	0.000025
2.444	0.00002035	0.000025
2.445	0.0000201	0.00002
2.446	0.00001975	0.000025
2.447	0.00001945	0.000025
2.448	0.00001915	0.000025
2.449	0.00001885	0.000025
2.45	0.0000185	0.000025
2.451	0.0000182	0.00003
2.452	0.00001795	0.00003
2.453	0.00001765	0.00003
2.454	0.0000174	0.00003
2.455	0.00001725	0.00003
2.456	0.00001705	0.00003
2.457	0.00001685	0.00003
2.458	0.00001675	0.00003
2.459	0.00001665	0.00003
2.46	0.0000165	0.000025
2.461	0.0000164	0.000025
2.462	0.0000163	0.000025
2.463	0.00001615	0.000025
2.464	0.000016	0.00002
2.465	0.00001585	0.00002
2.466	0.00001565	0.00002
2.467	0.00001535	0.000025
2.468	0.0000151	0.000025
2.469	0.00001485	0.000025
2.47	0.0000146	0.000025
2.471	0.0000143	0.00003
2.472	0.00001405	0.00003
2.473	0.0000138	0.00003
2.474	0.00001355	0.00003
2.475	0.0000134	0.00003
2.476	0.00001325	0.00003
2.477	0.0000131	0.00003
2.478	0.00001305	0.00003
2.479	0.00001305	0.00003
2.48	0.00001305	0.000025
2.481	0.0000131	0.000025
2.482	0.00001315	0.000025
2.483	0.00001325	0.000025
2.484	0.0000133	0.00002
2.485	0.0000134	0.00002
2.486	0.00001345	0.00002
2.487	0.00001345	0.000025
2.488	0.00001355	0.000025
2.489	0.00001355	0.000025
2.49	0.0000135	0.000025
2.491	0.0000135	0.00003
2.492	0.00001345	0.00003
2.493	0.00001335	0.00003
2.494	0.00001325	0.00003
2.495	0.0000132	0.00003
2.496	0.000013	0.00003
2.497	0.00001285	0.00003
2.498	0.00001265	0.00003
2.499	0.0000125	0.00003
2.5	0.0000123	0.000025
2.501	0.0000121	0.000025
2.502	0.00001195	0.000025
2.503	0.00001175	0.000025
2.504	0.0000116	0.000025
2.505	0.0000115	0.000025
2.506	0.0000114	0.000025
2.507	0.0000113	0.000025
2.508	0.0000112	0.000025
2.509	0.0000112	0.000025
2.51	0.00001115	0.000025
2.511	0.0000111	0.00003
2.512	0.0000111	0.00003
2.513	0.00001105	0.00003
2.514	0.000011	0.00003
2.515	0.000011	0.00003
2.516	0.0000109	0.00003
2.517	0.00001085	0.00003
2.518	0.00001085	0.00003
2.519	0.0000108	0.00003
2.52	0.00001075	0.000025
2.521	0.0000107	0.000025
2.522	0.0000107	0.000025
2.523	0.00001065	0.000025
2.524	0.0000107	0.00002
2.525	0.0000107	0.00002
2.526	0.00001075	0.00002
2.527	0.0000108	0.000025
2.528	0.00001085	0.000025
2.529	0.00001095	0.000025
2.53	0.00001105	0.000025
2.531	0.0000112	0.000025
2.532	0.00001135	0.00003
2.533	0.0000115	0.00003
2.534	0.0000116	0.00003
2.535	0.0000118	0.00003
2.536	0.00001195	0.00003
2.537	0.0000121	0.00003
2.538	0.0000123	0.00003
2.539	0.00001245	0.00003
2.54	0.00001255	0.000025
2.541	0.00001265	0.000025
2.542	0.00001275	0.000025
2.543	0.00001275	0.00002
2.544	0.00001275	0.00002
2.545	0.00001275	0.00002
2.546	0.00001265	0.00002
2.547	0.0000125	0.00002
2.548	0.0000124	0.000025
2.549	0.0000122	0.000025
2.55	0.000012	0.000025
2.551	0.00001175	0.000025
2.552	0.0000115	0.00003
2.553	0.00001125	0.00003
2.554	0.000011	0.00003
2.555	0.0000108	0.00003
2.556	0.0000105	0.00003
2.557	0.0000103	0.00003
2.558	0.00001	0.00003
2.559	0.00000975	0.000025
0	0.00001125	-0.00063
0.001	0.00001135	-0.00063
0.002	0.00001145	-0.00063
0.003	0.00001155	-0.00063
0.004	0.00001165	-0.00063
0.005	0.0000117	-0.00063
0.006	0.00001175	-0.00063
0.007	0.00001175	-0.00063
0.008	0.0000117	-0.00063
0.009	0.0000117	-0.000625
0.01	0.00001165	-0.000625
0.011	0.0000115	-0.00062
0.012	0.00001145	-0.000615
0.013	0.0000113	-0.00061
0.014	0.0000111	-0.0006
0.015	0.00001095	-0.00059
0.016	0.0000108	-0.00058
0.017	0.0000106	-0.00057
0.018	0.0000104	-0.000555
0.019	0.00001025	-0.00054
0.02	0.00001005	-0.000525
0.021	0.0000099	-0.00051
0.022	0.00000975	-0.00049
0.023	0.00000965	-0.000475
0.024	0.00000945	-0.00046
0.025	0.0000093	-0.00044
0.026	0.0000093	-0.000425
0.027	0.00000915	-0.000405
0.028	0.00000905	-0.00039
0.029	0.000009	-0.000375
0.03	0.00000895	-0.000355
0.031	0.0000089	-0.00034
0.032	0.0000089	-0.00032
0.033	0.00000885	-0.000305
0.034	0.00000885	-0.000285
0.035	0.00000885	-0.00027
0.036	0.00000885	-0.00025
0.037	0.00000885	-0.00023
0.038	0.00000885	-0.000215
0.039	0.00000895	-0.000195
0.04	0.00000895	-0.00018
0.041	0.00000895	-0.00016
0.042	0.00000905	-0.000145
0.043	0.0000091	-0.00013
0.044	0.00000915	-0.000115
0.045	0.00000915	-0.0001
0.046	0.0000092	-0.00009
0.047	0.00000915	-0.000075
0.048	0.0000091	-0.000065
0.049	0.0000091	-0.000055
0.05	0.0000091	-0.000045
0.051	0.0000089	-0.00004
0.052	0.0000089	-0.00003
0.053	0.0000088	-0.00002
0.054	0.00000865	-0.000015
0.055	0.0000086	0
0.056	0.0000085	0
0.057	0.00000845	0.00001
0.058	0.0000084	0.000015
0.059	0.00000835	0.000025
0.06	0.00000835	0.00003
0.061	0.0000083	0.000035
0.062	0.00000825	0.00004
0.063	0.00000835	0.000045
0.064	0.00000835	0.00005
0.065	0.00000835	0.00005
0.066	0.00000845	0.000055
0.067	0.00000845	0.000055
0.068	0.0000084	0.000055
0.069	0.0000084	0.000055
0.07	0.0000084	0.000055
0.071	0.00000835	0.000055
0.072	0.00000825	0.000055
0.073	0.0000082	0.000055
0.074	0.0000081	0.000055
0.075	0.00000795	0.000055
0.076	0.00000785	0.000055
0.077	0.0000077	0.000055
0.078	0.00000755	0.000055
0.079	0.0000074	0.00006
0.08	0.00000725	0.00006
0.081	0.0000071	0.00006
0.082	0.00000695	0.00006
0.083	0.00000685	0.00006
0.084	0.00000675	0.00006
0.085	0.0000066	0.00006
0.086	0.00000655	0.000055
0.087	0.00000645	0.000055
0.088	0.0000064	0.000055
0.089	0.0000064	0.00005
0.09	0.00000635	0.00005
0.091	0.00000635	0.000045
0.092	0.00000645	0.000045
0.093	0.00000655	0.000045
0.094	0.00000655	0.00004
0.095	0.0000067	0.00004
0.096	0.0000068	0.00004
0.097	0.0000069	0.00004
0.098	0.000007	0.00004
0.099	0.0000071	0.00004
0.1	0.00000725	0.00004
0.101	0.0000073	0.00004
0.102	0.0000074	0.00004
0.103	0.0000075	0.00004
0.104	0.0000076	0.00004
0.105	0.00000765	0.00004
0.106	0.00000775	0.00004
0.107	0.00000785	0.00004
0.108	0.0000079	0.000035
0.109	0.00000795	0.000035
0.11	0.000008	0.000035
0.111	0.00000805	0.00003
0.112	0.0000081	0.00003
0.113	0.00000815	0.00003
0.114	0.00000815	0.000025
0.115	0.00000815	0.000025
0.116	0.00000815	0.000025
0.117	0.00000815	0.000025
0.118	0.0000081	0.00003
0.119	0.00000805	0.00003
0.12	0.00000795	0.00003
0.121	0.0000079	0.00003
0.122	0.00000775	0.000035
0.123	0.00000765	0.000035
0.124	0.0000075	0.000035
0.125	0.0000074	0.000035
0.126	0.0000073	0.000035
0.127	0.00000715	0.000035
0.128	0.00000705	0.00003
0.129	0.00000695	0.00003
0.13	0.0000069	0.00003
0.131	0.00000685	0.000025
0.132	0.0000068	0.000025
0.133	0.0000068	0.000025
0.134	0.00000685	0.000025
0.135	0.00000685	0.000025
0.136	0.00000695	0.000025
0.137	0.000007	0.000025
0.138	0.000007	0.000025
0.139	0.0000071	0.00003
0.14	0.00000715	0.00003
0.141	0.00000715	0.00003
0.142	0.0000071	0.00003
0.143	0.00000705	0.000035
0.144	0.00000695	0.000035
0.145	0.0000068	0.000035
0.146	0.00000665	0.000035
0.147	0.0000065	0.000035
0.148	0.00000625	0.00003
0.149	0.00000605	0.00003
0.15	0.0000059	0.00003
0.151	0.00000565	0.00003
0.152	0.0000055	0.000025
0.153	0.00000545	0.000025
0.154	0.0000053	0.000025
0.155	0.00000525	0.000025
0.156	0.0000053	0.000025
0.157	0.0000053	0.000025
0.158	0.0000054	0.00003
0.159	0.0000055	0.00003
0.16	0.00000565	0.00003
0.161	0.00000575	0.00003
0.162	0.0000059	0.000035
0.163	0.00000605	0.000035
0.164	0.00000615	0.000035
0.165	0.00000625	0.000035
0.166	0.00000635	0.000035
0.167	0.00000635	0.000035
0.168	0.0000064	0.000035
0.169	0.00000645	0.00003
0.17	0.0000064	0.00003
0.171	0.00000635	0.00003
0.172	0.0000063	0.000025
0.173	0.0000063	0.000025
0.174	0.0000062	0.000025
0.175	0.00000615	0.000025
0.176	0.00000615	0.000025
0.177	0.0000061	0.000025
0.178	0.0000061	0.00003
0.179	0.00000615	0.00003
0.18	0.0000062	0.00003
0.181	0.00000625	0.00003
0.182	0.00000635	0.000035
0.183	0.00000645	0.000035
0.184	0.0000065	0.000035
0.185	0.0000066	0.000035
0.186	0.0000067	0.000035
0.187	0.0000067	0.000035
0.188	0.00000675	0.000035
0.189	0.0000068	0.00003
0.19	0.00000675	0.00003
0.191	0.0000067	0.00003
0.192	0.0000066	0.00003
0.193	0.00000665	0.000025
0.194	0.00000655	0.000025
0.195	0.0000065	0.000025
0.196	0.00000645	0.000025
0.197	0.0000064	0.00003
0.198	0.0000064	0.00003
0.199	0.0000064	0.00003
0.2	0.00000645	0.00003
0.201	0.00000645	0.000035
0.202	0.0000065	0.000035
0.203	0.0000065	0.000035
0.204	0.00000655	0.000035
0.205	0.0000066	0.000035
0.206	0.00000665	0.000035
0.207	0.0000067	0.000035
0.208	0.0000067	0.000035
0.209	0.00000675	0.000035
0.21	0.00000685	0.00003
0.211	0.0000069	0.00003
0.212	0.00000695	0.00003
0.213	0.0000071	0.00003
0.214	0.0000072	0.000025
0.215	0.00000735	0.000025
0.216	0.00000755	0.00003
0.217	0.00000775	0.00003
0.218	0.00000795	0.00003
0.219	0.0000082	0.00003
0.22	0.00000845	0.00003
0.221	0.0000087	0.000035
0.222	0.0000089	0.000035
0.223	0.00000915	0.000035
0.224	0.0000093	0.000035
0.225	0.00000945	0.000035
0.226	0.00000965	0.000035
0.227	0.00000975	0.000035
0.228	0.0000098	0.000035
0.229	0.00000985	0.000035
0.23	0.00000985	0.00003
0.231	0.0000098	0.00003
0.232	0.00000975	0.00003
0.233	0.00000975	0.00003
0.234	0.00000965	0.00003
0.235	0.0000096	0.00003
0.236	0.0000096	0.00003
0.237	0.00000955	0.00003
0.238	0.00000945	0.00003
0.239	0.0000095	0.00003
0.24	0.00000945	0.00003
0.241	0.0000095	0.000035
0.242	0.0000095	0.000035
0.243	0.0000095	0.000035
0.244	0.00000955	0.000035
0.245	0.0000096	0.000035
0.246	0.0000096	0.000035
0.247	0.00000965	0.000035
0.248	0.0000096	0.000035
0.249	0.00000965	0.000035
0.25	0.0000096	0.00003
0.251	0.0000095	0.00003
0.252	0.00000945	0.00003
0.253	0.00000935	0.00003
0.254	0.00000915	0.000025
0.255	0.00000905	0.000025
0.256	0.000009	0.000025
0.257	0.00000875	0.00003
0.258	0.0000086	0.00003
0.259	0.0000085	0.00003
0.26	0.00000835	0.00003
0.261	0.00000825	0.000035
0.262	0.0000081	0.000035
0.263	0.00000805	0.000035
0.264	0.00000795	0.000035
0.265	0.0000079	0.000035
0.266	0.00000785	0.000035
0.267	0.00000785	0.000035
0.268	0.0000078	0.000035
0.269	0.00000785	0.00003
0.27	0.0000079	0.00003
0.271	0.0000079	0.00003
0.272	0.00000795	0.00003
0.273	0.000008	0.00003
0.274	0.000008	0.000025
0.275	0.00000805	0.000025
0.276	0.0000081	0.000025
0.277	0.0000081	0.00003
0.278	0.0000081	0.00003
0.279	0.0000081	0.00003
0.28	0.00000815	0.00003
0.281	0.0000081	0.000035
0.282	0.00000805	0.000035
0.283	0.00000805	0.000035
0.284	0.00000795	0.000035
0.285	0.0000079	0.000035
0.286	0.0000078	0.000035
0.287	0.00000775	0.000035
0.288	0.00000765	0.000035
0.289	0.00000755	0.00003
0.29	0.0000074	0.00003
0.291	0.0000073	0.00003
0.292	0.0000072	0.00003
0.293	0.00000715	0.000025
0.294	0.000007	0.000025
0.295	0.00000695	0.000025
0.296	0.00000685	0.000025
0.297	0.0000068	0.00003
0.298	0.0000068	0.00003
0.299	0.00000675	0.00003
0.3	0.0000068	0.00003
0.301	0.00000675	0.000035
0.302	0.0000068	0.000035
0.303	0.0000069	0.000035
0.304	0.00000695	0.000035
0.305	0.000007	0.000035
0.306	0.00000715	0.000035
0.307	0.0000072	0.000035
0.308	0.0000073	0.000035
0.309	0.00000745	0.00003
0.31	0.00000755	0.00003
0.311	0.00000765	0.00003
0.312	0.00000775	0.00003
0.313	0.00000785	0.000025
0.314	0.0000079	0.000025
0.315	0.000008	0.000025
0.316	0.00000805	0.000025
0.317	0.00000805	0.00003
0.318	0.00000805	0.00003
0.319	0.000008	0.00003
0.32	0.00000795	0.00003
0.321	0.00000785	0.000035
0.322	0.0000077	0.000035
0.323	0.0000076	0.000035
0.324	0.0000074	0.000035
0.325	0.00000715	0.000035
0.326	0.00000695	0.000035
0.327	0.0000067	0.000035
0.328	0.0000064	0.000035
0.329	0.00000615	0.000035
0.33	0.00000585	0.00003
0.331	0.00000555	0.00003
0.332	0.00000535	0.00003
0.333	0.0000051	0.00003
0.334	0.00000495	0.000025
0.335	0.0000048	0.000025
0.336	0.0000047	0.00003
0.337	0.0000046	0.00003
0.338	0.00000455	0.00003
0.339	0.00000455	0.00003
0.34	0.0000046	0.00003
0.341	0.0000047	0.000035
0.342	0.0000048	0.000035
0.343	0.0000049	0.000035
0.344	0.000005	0.000035
0.345	0.00000515	0.000035
0.346	0.0000053	0.000035
0.347	0.0000054	0.000035
0.348	0.0000055	0.000035
0.349	0.0000056	0.00003
0.35	0.0000057	0.00003
0.351	0.0000057	0.00003
0.352	0.0000057	0.00003
0.353	0.00000575	0.000025
0.354	0.00000565	0.000025
0.355	0.00000565	0.000025
0.356	0.00000565	0.000025
0.357	0.00000555	0.000025
0.358	0.0000055	0.00003
0.359	0.0000055	0.00003
0.36	0.00000545	0.00003
0.361	0.0000054	0.00003
0.362	0.0000054	0.000035
0.363	0.0000054	0.000035
0.364	0.00000545	0.000035
0.365	0.0000055	0.000035
0.366	0.00000555	0.000035
0.367	0.0000057	0.000035
0.368	0.0000058	0.000035
0.369	0.00000595	0.00003
0.37	0.00000615	0.00003
0.371	0.0000063	0.00003
0.372	0.00000645	0.00003
0.373	0.0000067	0.000025
0.374	0.0000069	0.000025
0.375	0.00000705	0.000025
0.376	0.00000735	0.000025
0.377	0.00000755	0.000025
0.378	0.0000078	0.00003
0.379	0.000008	0.00003
0.38	0.0000083	0.00003
0.381	0.00000855	0.000035
0.382	0.00000885	0.000035
0.383	0.00000915	0.000035
0.384	0.00000945	0.000035
0.385	0.00000975	0.000035
0.386	0.0000101	0.000035
0.387	0.0000104	0.000035
0.388	0.00001075	0.000035
0.389	0.0000111	0.00003
0.39	0.00001135	0.00003
0.391	0.0000116	0.00003
0.392	0.00001185	0.00003
0.393	0.00001205	0.000025
0.394	0.0000122	0.000025
0.395	0.0000123	0.000025
0.396	0.0000124	0.000025
0.397	0.00001245	0.00003
0.398	0.0000124	0.00003
0.399	0.00001245	0.00003
0.4	0.0000124	0.00003
0.401	0.00001225	0.000035
0.402	0.0000121	0.000035
0.403	0.00001205	0.000035
0.404	0.0000119	0.000035
0.405	0.0000117	0.000035
0.406	0.00001165	0.000035
0.407	0.00001145	0.000035
0.408	0.00001135	0.000035
0.409	0.0000112	0.00003
0.41	0.0000111	0.00003
0.411	0.000011	0.00003
0.412	0.00001085	0.00003
0.413	0.00001075	0.000025
0.414	0.0000106	0.000025
0.415	0.00001045	0.000025
0.416	0.0000103	0.000025
0.417	0.00001005	0.000025
0.418	0.00000985	0.00003
0.419	0.00000965	0.00003
0.42	0.00000935	0.00003
0.421	0.00000915	0.00003
0.422	0.0000089	0.000035
0.423	0.00000865	0.000035
0.424	0.0000084	0.000035
0.425	0.0000082	0.000035
0.426	0.000008	0.000035
0.427	0.0000078	0.000035
0.428	0.00000765	0.000035
0.429	0.0000075	0.00003
0.43	0.0000074	0.00003
0.431	0.0000073	0.00003
0.432	0.00000725	0.000025
0.433	0.00000725	0.000025
0.434	0.00000715	0.000025
0.435	0.0000071	0.000025
0.436	0.0000071	0.000025
0.437	0.000007	0.000025
0.438	0.0000069	0.00003
0.439	0.00000685	0.00003
0.44	0.0000067	0.00003
0.441	0.00000655	0.00003
0.442	0.0000064	0.000035
0.443	0.00000625	0.000035
0.444	0.0000061	0.000035
0.445	0.00000585	0.000035
0.446	0.0000057	0.000035
0.447	0.0000055	0.000035
0.448	0.0000053	0.000035
0.449	0.0000051	0.00003
0.45	0.000005	0.00003
0.451	0.00000475	0.00003
0.452	0.00000455	0.00003
0.453	0.00000445	0.000025
0.454	0.00000425	0.000025
0.455	0.0000041	0.000025
0.456	0.000004	0.000025
0.457	0.00000385	0.00003
0.458	0.0000037	0.00003
0.459	0.0000036	0.00003
0.46	0.0000034	0.00003
0.461	0.00000325	0.000035
0.462	0.00000305	0.000035
0.463	0.00000285	0.000035
0.464	0.00000265	0.000035
0.465	0.00000245	0.000035
0.466	0.0000022	0.000035
0.467	0.00000195	0.000035
0.468	0.0000017	0.000035
0.469	0.0000015	0.00003
0.47	0.0000012	0.00003
0.471	0.0000009	0.00003
0.472	0.0000006	0.00003
0.473	0.0000004	0.00003
0.474	0.00000015	0.000025
0.475	0	0.000025
0.476	-0.00000025	0.000025
0.477	-0.0000004	0.00003
0.478	-0.0000005	0.00003
0.479	-0.00000055	0.00003
0.48	-0.0000006	0.00003
0.481	-0.00000055	0.000035
0.482	-0.0000005	0.000035
0.483	-0.0000004	0.000035
0.484	-0.00000035	0.000035
0.485	-0.0000003	0.000035
0.486	-0.00000015	0.000035
0.487	-0.0000001	0.000035
0.488	0	0.000035
0.489	0	0.00003
0.49	0	0.00003
0.491	-0.0000001	0.00003
0.492	-0.0000002	0.00003
0.493	-0.00000035	0.000025
0.494	-0.00000055	0.000025
0.495	-0.00000075	0.000025
0.496	-0.0000009	0.000025
0.497	-0.0000011	0.000025
0.498	-0.00000125	0.00003
0.499	-0.0000014	0.00003
0.5	-0.0000015	0.00003
0.501	-0.00000165	0.00003
0.502	-0.00000175	0.000035
0.503	-0.0000018	0.000035
0.504	-0.0000019	0.000035
0.505	-0.00000195	0.000035
0.506	-0.00000195	0.000035
0.507	-0.00000205	0.000035
0.508	-0.0000021	0.000035
0.509	-0.0000022	0.00003
0.51	-0.00000225	0.00003
0.511	-0.0000024	0.00003
0.512	-0.00000255	0.000025
0.513	-0.00000265	0.000025
0.514	-0.00000285	0.000025
0.515	-0.000003	0.000025
0.516	-0.0000032	0.000025
0.517	-0.0000034	0.000025
0.518	-0.0000036	0.00003
0.519	-0.00000375	0.00003
0.52	-0.0000039	0.00003
0.521	-0.00000405	0.00003
0.522	-0.0000042	0.00003
0.523	-0.0000043	0.000035
0.524	-0.00000435	0.000035
0.525	-0.00000435	0.000035
0.526	-0.00000435	0.000035
0.527	-0.00000435	0.00003
0.528	-0.0000043	0.00003
0.529	-0.0000042	0.00003
0.53	-0.0000041	0.00003
0.531	-0.00000405	0.000025
0.532	-0.000004	0.000025
0.533	-0.00000395	0.000025
0.534	-0.0000039	0.000025
0.535	-0.00000385	0.00002
0.536	-0.00000385	0.00002
0.537	-0.0000039	0.000025
0.538	-0.00000395	0.000025
0.539	-0.000004	0.000025
0.54	-0.00000405	0.000025
0.541	-0.00000415	0.000025
0.542	-0.00000425	0.00003
0.543	-0.0000043	0.00003
0.544	-0.00000435	0.00003
0.545	-0.0000044	0.00003
0.546	-0.0000044	0.00003
0.547	-0.00000435	0.00003
0.548	-0.0000043	0.000025
0.549	-0.0000042	0.000025
0.55	-0.00000405	0.000025
0.551	-0.00000395	0.00002
0.552	-0.0000038	0.00002
0.553	-0.0000036	0.00002
0.554	-0.00000345	0.00002
0.555	-0.0000033	0.00002
0.556	-0.0000031	0.00002
0.557	-0.000003	0.00002
0.558	-0.00000285	0.00002
0.559	-0.00000275	0.00002
0.56	-0.0000027	0.000025
0.561	-0.0000027	0.000025
0.562	-0.0000027	0.000025
0.563	-0.0000027	0.000025
0.564	-0.0000028	0.000025
0.565	-0.0000029	0.000025
0.566	-0.00000305	0.000025
0.567	-0.00000325	0.000025
0.568	-0.00000345	0.000025
0.569	-0.0000037	0.000025
0.57	-0.00000395	0.00002
0.571	-0.0000042	0.00002
0.572	-0.00000445	0.00002
0.573	-0.0000047	0.00002
0.574	-0.000005	0.00002
0.575	-0.00000525	0.00002
0.576	-0.0000055	0.00002
0.577	-0.0000058	0.00002
0.578	-0.00000605	0.00002
0.579	-0.0000063	0.00002
0.58	-0.00000655	0.000025
0.581	-0.00000675	0.000025
0.582	-0.00000695	0.000025
0.583	-0.0000072	0.000025
0.584	-0.00000735	0.000025
0.585	-0.00000755	0.000025
0.586	-0.0000077	0.000025
0.587	-0.0000078	0.000025
0.588	-0.00000795	0.000025
0.589	-0.00000805	0.000025
0.59	-0.0000081	0.000025
0.591	-0.00000815	0.00002
0.592	-0.00000815	0.00002
0.593	-0.0000081	0.00002
0.594	-0.0000081	0.00002
0.595	-0.00000795	0.00002
0.596	-0.00000785	0.00002
0.597	-0.0000077	0.00002
0.598	-0.00000755	0.00002
0.599	-0.00000735	0.000025
0.6	-0.00000715	0.000025
0.601	-0.0000071	0.000025
0.602	-0.0000069	0.000025
0.603	-0.0000068	0.00003
0.604	-0.0000068	0.00003
0.605	-0.00000675	0.00003
0.606	-0.0000067	0.00003
0.607	-0.00000675	0.000025
0.608	-0.0000068	0.000025
0.609	-0.0000069	0.000025
0.61	-0.000007	0.000025
0.611	-0.00000715	0.00002
0.612	-0.0000073	0.00002
0.613	-0.0000074	0.00002
0.614	-0.00000755	0.00002
0.615	-0.0000077	0.00002
0.616	-0.0000078	0.00002
0.617	-0.00000795	0.00002
0.618	-0.00000805	0.00002
0.619	-0.00000815	0.000025
0.62	-0.0000082	0.000025
0.621	-0.00000825	0.000025
0.622	-0.00000835	0.000025
0.623	-0.00000835	0.00003
0.624	-0.0000084	0.00003
0.625	-0.00000845	0.00003
0.626	-0.00000845	0.00003
0.627	-0.0000085	0.00003
0.628	-0.0000085	0.000025
0.629	-0.00000855	0.000025
0.63	-0.0000086	0.000025
0.631	-0.00000865	0.000025
0.632	-0.00000865	0.00002
0.633	-0.0000087	0.00002
0.634	-0.0000088	0.00002
0.635	-0.00000885	0.00002
0.636	-0.00000885	0.00002
0.637	-0.0000089	0.00002
0.638	-0.00000895	0.000025
0.639	-0.00000895	0.000025
0.64	-0.000009	0.000025
0.641	-0.000009	0.000025
0.642	-0.00000905	0.00003
0.643	-0.00000895	0.00003
0.644	-0.000009	0.00003
0.645	-0.000009	0.00003
0.646	-0.00000895	0.00003
0.647	-0.0000089	0.00003
0.648	-0.0000089	0.000025
0.649	-0.00000885	0.000025
0.65	-0.0000088	0.000025
0.651	-0.0000088	0.000025
0.652	-0.00000875	0.00002
0.653	-0.0000087	0.00002
0.654	-0.0000087	0.00002
0.655	-0.0000087	0.00002
0.656	-0.00000865	0.00002
0.657	-0.0000086	0.00002
0.658	-0.0000086	0.00002
0.659	-0.00000855	0.000025
0.66	-0.00000845	0.000025
0.661	-0.00000835	0.000025
0.662	-0.0000083	0.000025
0.663	-0.0000082	0.00003
0.664	-0.0000081	0.00003
0.665	-0.00000795	0.00003
0.666	-0.0000078	0.00003
0.667	-0.0000077	0.000025
0.668	-0.00000755	0.000025
0.669	-0.0000074	0.000025
0.67	-0.0000073	0.000025
0.671	-0.00000715	0.00002
0.672	-0.00000705	0.00002
0.673	-0.0000069	0.00002
0.674	-0.0000068	0.00002
0.675	-0.00000675	0.00002
0.676	-0.00000675	0.00002
0.677	-0.00000675	0.00002
0.678	-0.00000675	0.00002
0.679	-0.0000068	0.00002
0.68	-0.00000695	0.000025
0.681	-0.0000071	0.000025
0.682	-0.00000725	0.000025
0.683	-0.00000735	0.000025
0.684	-0.0000076	0.000025
0.685	-0.00000775	0.00003
0.686	-0.00000795	0.000025
0.687	-0.00000815	0.000025
0.688	-0.0000083	0.000025
0.689	-0.00000845	0.000025
0.69	-0.0000085	0.000025
0.691	-0.0000086	0.00002
0.692	-0.00000865	0.00002
0.693	-0.00000855	0.00002
0.694	-0.00000855	0.00002
0.695	-0.00000855	0.00002
0.696	-0.00000845	0.00002
0.697	-0.0000084	0.00002
0.698	-0.00000835	0.00002
0.699	-0.0000083	0.00002
0.7	-0.0000082	0.000025
0.701	-0.0000082	0.000025
0.702	-0.0000082	0.000025
0.703	-0.00000815	0.000025
0.704	-0.00000815	0.000025
0.705	-0.00000815	0.000025
0.706	-0.00000815	0.000025
0.707	-0.00000815	0.000025
0.708	-0.0000082	0.000025
0.709	-0.00000815	0.000025
0.71	-0.00000815	0.00002
0.711	-0.00000815	0.00002
0.712	-0.00000815	0.00002
0.713	-0.0000081	0.00002
0.714	-0.0000081	0.00002
0.715	-0.0000081	0.00002
0.716	-0.00000805	0.00002
0.717	-0.0000081	0.00002
0.718	-0.0000081	0.00002
0.719	-0.00000805	0.00002
0.72	-0.00000805	0.000025
0.721	-0.0000081	0.000025
0.722	-0.0000081	0.000025
0.723	-0.0000081	0.000025
0.724	-0.0000081	0.00003
0.725	-0.00000805	0.00003
0.726	-0.00000805	0.00003
0.727	-0.00000805	0.000025
0.728	-0.000008	0.000025
0.729	-0.000008	0.000025
0.73	-0.00000795	0.000025
0.731	-0.00000795	0.000025
0.732	-0.0000079	0.00002
0.733	-0.00000785	0.00002
0.734	-0.0000078	0.00002
0.735	-0.00000775	0.00002
0.736	-0.00000765	0.00002
0.737	-0.00000755	0.00002
0.738	-0.00000745	0.000025
0.739	-0.00000735	0.000025
0.74	-0.0000072	0.000025
0.741	-0.0000071	0.00003
0.742	-0.00000695	0.00003
0.743	-0.00000675	0.00003
0.744	-0.00000665	0.00003
0.745	-0.0000065	0.00003
0.746	-0.00000635	0.00003
0.747	-0.0000062	0.00003
0.748	-0.0000061	0.00003
0.749	-0.00000595	0.00003
0.75	-0.00000585	0.000025
0.751	-0.00000575	0.000025
0.752	-0.00000565	0.000025
0.753	-0.0000056	0.000025
0.754	-0.00000555	0.000025
0.755	-0.0000055	0.00002
0.756	-0.0000054	0.000025
0.757	-0.0000054	0.000025
0.758	-0.0000053	0.000025
0.759	-0.0000053	0.000025
0.76	-0.00000525	0.000025
0.761	-0.00000525	0.00003
0.762	-0.0000053	0.00003
0.763	-0.00000525	0.00003
0.764	-0.0000053	0.00003
0.765	-0.0000053	0.00003
0.766	-0.00000535	0.00003
0.767	-0.00000535	0.00003
0.768	-0.00000545	0.00003
0.769	-0.00000545	0.00003
0.77	-0.0000055	0.000025
0.771	-0.00000555	0.000025
0.772	-0.0000056	0.000025
0.773	-0.0000056	0.000025
0.774	-0.0000056	0.00002
0.775	-0.00000565	0.00002
0.776	-0.00000565	0.00002
0.777	-0.00000565	0.000025
0.778	-0.00000565	0.000025
0.779	-0.0000057	0.000025
0.78	-0.00000565	0.000025
0.781	-0.0000057	0.00003
0.782	-0.0000057	0.00003
0.783	-0.0000057	0.00003
0.784	-0.00000575	0.00003
0.785	-0.0000058	0.00003
0.786	-0.0000058	0.00003
0.787	-0.00000585	0.00003
0.788	-0.00000585	0.00003
0.789	-0.0000059	0.000025
0.79	-0.0000059	0.000025
0.791	-0.0000059	0.000025
0.792	-0.0000059	0.000025
0.793	-0.00000585	0.00002
0.794	-0.0000058	0.00002
0.795	-0.0000058	0.00002
0.796	-0.00000575	0.00002
0.797	-0.0000058	0.000025
0.798	-0.0000058	0.000025
0.799	-0.0000058	0.000025
0.8	-0.0000058	0.000025
0.801	-0.0000059	0.00003
0.802	-0.0000059	0.00003
0.803	-0.00000595	0.00003
0.804	-0.00000605	0.00003
0.805	-0.00000615	0.00003
0.806	-0.0000062	0.00003
0.807	-0.00000625	0.00003
0.808	-0.00000635	0.00003
0.809	-0.0000064	0.000025
0.81	-0.00000645	0.000025
0.811	-0.0000065	0.000025
0.812	-0.0000065	0.000025
0.813	-0.0000065	0.00002
0.814	-0.0000065	0.00002
0.815	-0.00000645	0.00002
0.816	-0.00000635	0.00002
0.817	-0.0000063	0.00002
0.818	-0.0000062	0.000025
0.819	-0.00000615	0.000025
0.82	-0.000006	0.000025
0.821	-0.0000059	0.000025
0.822	-0.00000575	0.00003
0.823	-0.00000555	0.00003
0.824	-0.0000054	0.00003
0.825	-0.0000052	0.00003
0.826	-0.000005	0.00003
0.827	-0.00000485	0.00003
0.828	-0.0000046	0.000025
0.829	-0.00000445	0.000025
0.83	-0.00000425	0.000025
0.831	-0.0000041	0.000025
0.832	-0.00000395	0.00002
0.833	-0.00000385	0.00002
0.834	-0.0000037	0.00002
0.835	-0.0000036	0.00002
0.836	-0.0000035	0.00002
0.837	-0.0000035	0.00002
0.838	-0.0000035	0.000025
0.839	-0.00000345	0.000025
0.84	-0.0000035	0.000025
0.841	-0.0000036	0.000025
0.842	-0.00000365	0.00003
0.843	-0.0000037	0.00003
0.844	-0.00000385	0.00003
0.845	-0.00000395	0.00003
0.846	-0.00000405	0.00003
0.847	-0.0000042	0.00003
0.848	-0.00000435	0.00003
0.849	-0.00000445	0.000025
0.85	-0.00000455	0.000025
0.851	-0.00000475	0.000025
0.852	-0.0000049	0.000025
0.853	-0.000005	0.00002
0.854	-0.00000515	0.00002
0.855	-0.0000053	0.00002
0.856	-0.00000545	0.00002
0.857	-0.00000555	0.000025
0.858	-0.0000057	0.000025
0.859	-0.00000575	0.000025
0.86	-0.00000585	0.000025
0.861	-0.0000059	0.00003
0.862	-0.00000595	0.00003
0.863	-0.0000059	0.00003
0.864	-0.0000059	0.00003
0.865	-0.00000585	0.00003
0.866	-0.00000575	0.00003
0.867	-0.0000056	0.00003
0.868	-0.0000055	0.00003
0.869	-0.0000053	0.00003
0.87	-0.00000515	0.000025
0.871	-0.00000505	0.000025
0.872	-0.0000049	0.000025
0.873	-0.0000048	0.000025
0.874	-0.0000047	0.00002
0.875	-0.00000465	0.00002
0.876	-0.0000046	0.00002
0.877	-0.00000465	0.000025
0.878	-0.0000046	0.000025
0.879	-0.00000465	0.000025
0.88	-0.00000465	0.000025
0.881	-0.00000475	0.00003
0.882	-0.00000485	0.00003
0.883	-0.00000485	0.00003
0.884	-0.000005	0.00003
0.885	-0.00000505	0.00003
0.886	-0.0000051	0.00003
0.887	-0.00000515	0.00003
0.888	-0.00000525	0.00003
0.889	-0.00000525	0.00003
0.89	-0.0000053	0.000025
0.891	-0.0000054	0.000025
0.892	-0.00000535	0.000025
0.893	-0.00000535	0.000025
0.894	-0.0000053	0.00002
0.895	-0.00000525	0.00002
0.896	-0.00000515	0.00002
0.897	-0.000005	0.000025
0.898	-0.0000049	0.000025
0.899	-0.00000465	0.000025
0.9	-0.0000044	0.000025
0.901	-0.00000425	0.00003
0.902	-0.000004	0.00003
0.903	-0.0000038	0.00003
0.904	-0.0000036	0.00003
0.905	-0.0000034	0.00003
0.906	-0.0000032	0.00003
0.907	-0.00000305	0.00003
0.908	-0.00000285	0.00003
0.909	-0.0000028	0.000025
0.91	-0.0000026	0.000025
0.911	-0.0000025	0.000025
0.912	-0.0000024	0.000025
0.913	-0.00000225	0.00002
0.914	-0.00000215	0.00002
0.915	-0.00000205	0.00002
0.916	-0.00000195	0.00002
0.917	-0.0000019	0.00002
0.918	-0.00000185	0.000025
0.919	-0.0000018	0.000025
0.92	-0.00000175	0.000025
0.921	-0.0000017	0.000025
0.922	-0.00000175	0.00003
0.923	-0.0000017	0.00003
0.924	-0.0000018	0.00003
0.925	-0.00000185	0.00003
0.926	-0.00000195	0.00003
0.927	-0.0000021	0.00003
0.928	-0.0000022	0.00003
0.929	-0.00000235	0.000025
0.93	-0.00000255	0.000025
0.931	-0.0000027	0.000025
0.932	-0.0000029	0.000025
0.933	-0.0000031	0.00002
0.934	-0.0000033	0.00002
0.935	-0.0000035	0.00002
0.936	-0.00000365	0.00002
0.937	-0.0000038	0.000025
0.938	-0.000004	0.000025
0.939	-0.00000405	0.000025
0.94	-0.00000415	0.000025
0.941	-0.0000042	0.00003
0.942	-0.0000042	0.00003
0.943	-0.0000041	0.00003
0.944	-0.00000405	0.00003
0.945	-0.000004	0.00003
0.946	-0.0000038	0.00003
0.947	-0.00000365	0.00003
0.948	-0.0000035	0.00003
0.949	-0.0000033	0.00003
0.95	-0.00000305	0.000025
0.951	-0.0000029	0.000025
0.952	-0.00000275	0.000025
0.953	-0.00000255	0.000025
0.954	-0.00000245	0.000025
0.955	-0.00000235	0.000025
0.956	-0.00000225	0.000025
0.957	-0.00000225	0.000025
0.958	-0.0000023	0.000025
0.959	-0.0000023	0.000025
0.96	-0.00000245	0.000025
0.961	-0.0000026	0.00003
0.962	-0.00000275	0.00003
0.963	-0.00000295	0.00003
0.964	-0.00000315	0.00003
0.965	-0.00000335	0.00003
0.966	-0.0000035	0.00003
0.967	-0.00000375	0.00003
0.968	-0.00000395	0.00003
0.969	-0.00000415	0.00003
0.97	-0.00000435	0.000025
0.971	-0.00000455	0.000025
0.972	-0.0000047	0.000025
0.973	-0.00000485	0.000025
0.974	-0.00000495	0.00002
0.975	-0.00000515	0.00002
0.976	-0.00000515	0.00002
0.977	-0.00000525	0.000025
0.978	-0.00000535	0.000025
0.979	-0.0000054	0.000025
0.98	-0.0000055	0.000025
0.981	-0.00000555	0.00003
0.982	-0.0000056	0.00003
0.983	-0.0000056	0.00003
0.984	-0.0000056	0.00003
0.985	-0.0000056	0.00003
0.986	-0.0000056	0.00003
0.987	-0.00000555	0.00003
0.988	-0.0000055	0.00003
0.989	-0.0000054	0.000025
0.99	-0.00000525	0.000025
0.991	-0.00000515	0.000025
0.992	-0.00000505	0.000025
0.993	-0.00000485	0.00002
0.994	-0.00000465	0.00002
0.995	-0.00000445	0.00002
0.996	-0.00000425	0.00002
0.997	-0.000004	0.000025
0.998	-0.00000375	0.000025
0.999	-0.00000355	0.000025
1	-0.00000325	0.000025
1.001	-0.0000031	0.00003
1.002	-0.00000285	0.00003
1.003	-0.00000265	0.00003
1.004	-0.00000255	0.00003
1.005	-0.0000024	0.00003
1.006	-0.00000225	0.00003
1.007	-0.00000215	0.00003
1.008	-0.0000021	0.00003
1.009	-0.00000205	0.000025
1.01	-0.00000205	0.000025
1.011	-0.00000205	0.000025
1.012	-0.00000215	0.000025
1.013	-0.00000215	0.00002
1.014	-0.00000225	0.00002
1.015	-0.00000235	0.00002
1.016	-0.0000025	0.00002
1.017	-0.00000265	0.00002
1.018	-0.0000028	0.000025
1.019	-0.00000295	0.000025
1.02	-0.0000031	0.000025
1.021	-0.00000325	0.000025
1.022	-0.00000345	0.00003
1.023	-0.00000355	0.00003
1.024	-0.0000037	0.00003
1.025	-0.00000385	0.00003
1.026	-0.0000039	0.00003
1.027	-0.000004	0.00003
1.028	-0.00000405	0.000025
1.029	-0.00000415	0.000025
1.03	-0.0000041	0.000025
1.031	-0.00000415	0.000025
1.032	-0.00000415	0.00002
1.033	-0.0000041	0.00002
1.034	-0.00000405	0.00002
1.035	-0.00000405	0.00002
1.036	-0.000004	0.00002
1.037	-0.0000039	0.00002
1.038	-0.00000385	0.00002
1.039	-0.00000375	0.000025
1.04	-0.00000365	0.000025
1.041	-0.00000355	0.000025
1.042	-0.00000345	0.000025
1.043	-0.0000033	0.00003
1.044	-0.0000032	0.00003
1.045	-0.00000305	0.00003
1.046	-0.0000029	0.00003
1.047	-0.00000275	0.00003
1.048	-0.0000026	0.000025
1.049	-0.00000245	0.000025
1.05	-0.00000225	0.000025
1.051	-0.00000215	0.000025
1.052	-0.00000195	0.00002
1.053	-0.00000175	0.00002
1.054	-0.00000165	0.00002
1.055	-0.00000155	0.00002
1.056	-0.0000014	0.00002
1.057	-0.00000135	0.00002
1.058	-0.0000013	0.00002
1.059	-0.00000125	0.000025
1.06	-0.00000115	0.000025
1.061	-0.00000115	0.000025
1.062	-0.0000012	0.000025
1.063	-0.0000011	0.00003
1.064	-0.0000011	0.00003
1.065	-0.0000011	0.00003
1.066	-0.0000011	0.00003
1.067	-0.00000115	0.00003
1.068	-0.00000115	0.000025
1.069	-0.00000115	0.000025
1.07	-0.00000115	0.000025
1.071	-0.0000012	0.000025
1.072	-0.00000125	0.00002
1.073	-0.0000013	0.00002
1.074	-0.0000014	0.00002
1.075	-0.0000015	0.00002
1.076	-0.00000155	0.00002
1.077	-0.0000017	0.00002
1.078	-0.0000018	0.000025
1.079	-0.00000195	0.000025
1.08	-0.00000205	0.000025
1.081	-0.00000215	0.000025
1.082	-0.00000225	0.00003
1.083	-0.0000023	0.00003
1.084	-0.00000235	0.00003
1.085	-0.0000024	0.00003
1.086	-0.0000024	0.00003
1.087	-0.0000023	0.00003
1.088	-0.0000023	0.000025
1.089	-0.0000022	0.000025
1.09	-0.0000021	0.000025
1.091	-0.000002	0.000025
1.092	-0.00000185	0.00002
1.093	-0.0000017	0.00002
1.094	-0.00000155	0.00002
1.095	-0.0000014	0.00002
1.096	-0.00000125	0.00002
1.097	-0.00000115	0.00002
1.098	-0.00000105	0.00002
1.099	-0.000001	0.000025
1.1	-0.0000009	0.000025
1.101	-0.00000095	0.000025
1.102	-0.00000095	0.000025
1.103	-0.00000095	0.00003
1.104	-0.00000105	0.00003
1.105	-0.00000115	0.00003
1.106	-0.00000125	0.00003
1.107	-0.00000135	0.00003
1.108	-0.00000145	0.000025
1.109	-0.0000016	0.000025
1.11	-0.0000017	0.000025
1.111	-0.0000018	0.000025
1.112	-0.0000019	0.00002
1.113	-0.00000195	0.00002
1.114	-0.000002	0.00002
1.115	-0.00000205	0.00002
1.116	-0.000002	0.00002
1.117	-0.00000195	0.00002
1.118	-0.0000019	0.000025
1.119	-0.0000018	0.000025
1.12	-0.0000017	0.000025
1.121	-0.00000165	0.000025
1.122	-0.0000015	0.00003
1.123	-0.0000014	0.00003
1.124	-0.0000013	0.00003
1.125	-0.0000012	0.00003
1.126	-0.0000011	0.00003
1.127	-0.00000105	0.00003
1.128	-0.00000095	0.00003
1.129	-0.00000095	0.000025
1.13	-0.0000009	0.000025
1.131	-0.0000009	0.000025
1.132	-0.00000095	0.000025
1.133	-0.000001	0.00002
1.134	-0.00000115	0.00002
1.135	-0.00000125	0.00002
1.136	-0.0000014	0.00002
1.137	-0.0000016	0.000025
1.138	-0.00000175	0.000025
1.139	-0.0000019	0.000025
1.14	-0.000002	0.000025
1.141	-0.00000215	0.00003
1.142	-0.0000023	0.00003
1.143	-0.0000023	0.00003
1.144	-0.00000235	0.00003
1.145	-0.00000235	0.00003
1.146	-0.00000225	0.00003
1.147	-0.00000215	0.00003
1.148	-0.000002	0.00003
1.149	-0.0000018	0.000025
1.15	-0.0000015	0.000025
1.151	-0.00000135	0.000025
1.152	-0.00000105	0.000025
1.153	-0.0000007	0.00002
1.154	-0.0000005	0.00002
1.155	-0.0000003	0.00002
1.156	-0.0000001	0.00002
1.157	0.00000015	0.000025
1.158	0.00000025	0.000025
1.159	0.0000004	0.000025
1.16	0.00000045	0.000025
1.161	0.00000045	0.00003
1.162	0.00000045	0.00003
1.163	0.00000045	0.00003
1.164	0.00000035	0.00003
1.165	0.00000025	0.00003
1.166	0.0000001	0.00003
1.167	0	0.00003
1.168	-0.0000002	0.00003
1.169	-0.0000004	0.000025
1.17	-0.00000055	0.000025
1.171	-0.00000075	0.000025
1.172	-0.0000009	0.000025
1.173	-0.00000105	0.00002
1.174	-0.0000012	0.00002
1.175	-0.0000013	0.00002
1.176	-0.0000014	0.00002
1.177	-0.00000145	0.00002
1.178	-0.0000015	0.000025
1.179	-0.00000155	0.000025
1.18	-0.00000155	0.000025
1.181	-0.0000016	0.000025
1.182	-0.00000155	0.00003
1.183	-0.0000016	0.00003
1.184	-0.0000016	0.00003
1.185	-0.00000165	0.00003
1.186	-0.0000017	0.00003
1.187	-0.0000018	0.00003
1.188	-0.0000019	0.00003
1.189	-0.00000205	0.000025
1.19	-0.0000022	0.000025
1.191	-0.0000024	0.000025
1.192	-0.0000026	0.000025
1.193	-0.00000275	0.00002
1.194	-0.0000029	0.00002
1.195	-0.00000305	0.00002
1.196	-0.0000031	0.00002
1.197	-0.0000032	0.00002
1.198	-0.00000315	0.000025
1.199	-0.0000031	0.000025
1.2	-0.00000295	0.000025
1.201	-0.0000028	0.000025
1.202	-0.0000026	0.00003
1.203	-0.00000235	0.00003
1.204	-0.00000215	0.00003
1.205	-0.00000185	0.00003
1.206	-0.0000016	0.00003
1.207	-0.0000014	0.00003
1.208	-0.00000125	0.00003
1.209	-0.00000105	0.000025
1.21	-0.00000095	0.000025
1.211	-0.00000095	0.000025
1.212	-0.0000009	0.00002
1.213	-0.0000009	0.00002
1.214	-0.000001	0.00002
1.215	-0.00000105	0.00002
1.216	-0.00000105	0.00002
1.217	-0.00000115	0.00002
1.218	-0.0000012	0.000025
1.219	-0.0000013	0.000025
1.22	-0.00000125	0.000025
1.221	-0.00000135	0.000025
1.222	-0.0000013	0.00003
1.223	-0.0000013	0.00003
1.224	-0.0000013	0.00003
1.225	-0.0000013	0.00003
1.226	-0.00000115	0.00003
1.227	-0.0000011	0.00003
1.228	-0.0000011	0.000025
1.229	-0.00000105	0.000025
1.23	-0.000001	0.000025
1.231	-0.000001	0.000025
1.232	-0.000001	0.00002
1.233	-0.00000105	0.00002
1.234	-0.0000011	0.00002
1.235	-0.0000012	0.00002
1.236	-0.00000135	0.00002
1.237	-0.0000014	0.00002
1.238	-0.00000155	0.000025
1.239	-0.0000017	0.000025
1.24	-0.00000185	0.000025
1.241	-0.00000195	0.000025
1.242	-0.00000205	0.00003
1.243	-0.0000021	0.00003
1.244	-0.00000215	0.00003
1.245	-0.0000022	0.00003
1.246	-0.0000022	0.00003
1.247	-0.0000022	0.00003
1.248	-0.00000215	0.00003
1.249	-0.0000021	0.000025
1.25	-0.00000195	0.000025
1.251	-0.000002	0.000025
1.252	-0.0000019	0.000025
1.253	-0.0000018	0.00002
1.254	-0.0000018	0.00002
1.255	-0.0000018	0.00002
1.256	-0.0000018	0.00002
1.257	-0.00000175	0.000025
1.258	-0.0000018	0.000025
1.259	-0.0000018	0.000025
1.26	-0.0000018	0.000025
1.261	-0.00000185	0.00003
1.262	-0.00000185	0.00003
1.263	-0.0000018	0.00003
1.264	-0.0000018	0.00003
1.265	-0.0000017	0.00003
1.266	-0.0000016	0.00003
1.267	-0.00000155	0.00003
1.268	-0.00000145	0.00003
1.269	-0.00000125	0.000025
1.27	-0.0000011	0.000025
1.271	-0.0000009	0.000025
1.272	-0.0000007	0.000025
1.273	-0.0000005	0.00002
1.274	-0.00000035	0.00002
1.275	-0.00000025	0.00002
1.276	-0.0000001	0.00002
1.277	0	0.000025
1.278	0	0.000025
1.279	0	0.000025
1.28	0	0.000025
1.281	0	0.000025
1.282	-0.0000002	0.00003
1.283	-0.00000025	0.00003
1.284	-0.0000004	0.00003
1.285	-0.00000055	0.00003
1.286	-0.0000007	0.00003
1.287	-0.0000008	0.00003
1.288	-0.00000095	0.00003
1.289	-0.00000105	0.000025
1.29	-0.0000011	0.000025
1.291	-0.0000011	0.000025
1.292	-0.0000011	0.000025
1.293	-0.000001	0.00002
1.294	-0.0000009	0.00002
1.295	-0.00000085	0.00002
1.296	-0.0000007	0.00002
1.297	-0.00000055	0.00002
1.298	-0.00000045	0.000025
1.299	-0.0000003	0.000025
1.3	-0.0000001	0.000025
1.301	0	0.000025
1.302	0.00000005	0.00003
1.303	0.00000015	0.00003
1.304	0.00000025	0.00003
1.305	0.00000025	0.00003
1.306	0.00000035	0.00003
1.307	0.0000004	0.00003
1.308	0.0000004	0.00003
1.309	0.00000045	0.000025
1.31	0.0000005	0.000025
1.311	0.0000005	0.000025
1.312	0.0000006	0.000025
1.313	0.00000065	0.00002
1.314	0.0000007	0.00002
1.315	0.0000008	0.00002
1.316	0.00000085	0.00002
1.317	0.00000085	0.000025
1.318	0.00000095	0.000025
1.319	0.000001	0.000025
1.32	0.00000105	0.000025
1.321	0.0000011	0.00003
1.322	0.00000115	0.00003
1.323	0.00000115	0.00003
1.324	0.0000012	0.00003
1.325	0.0000012	0.00003
1.326	0.00000125	0.00003
1.327	0.00000125	0.00003
1.328	0.00000125	0.00003
1.329	0.0000013	0.000025
1.33	0.0000014	0.000025
1.331	0.00000145	0.000025
1.332	0.00000155	0.000025
1.333	0.00000165	0.00002
1.334	0.00000175	0.00002
1.335	0.00000185	0.00002
1.336	0.000002	0.00002
1.337	0.00000205	0.000025
1.338	0.00000215	0.000025
1.339	0.00000225	0.000025
1.34	0.0000023	0.000025
1.341	0.0000023	0.00003
1.342	0.0000023	0.00003
1.343	0.00000235	0.00003
1.344	0.00000225	0.00003
1.345	0.00000215	0.00003
1.346	0.0000021	0.00003
1.347	0.000002	0.00003
1.348	0.0000018	0.00003
1.349	0.00000165	0.000025
1.35	0.00000155	0.000025
1.351	0.0000013	0.000025
1.352	0.0000011	0.000025
1.353	0.000001	0.00002
1.354	0.0000008	0.00002
1.355	0.00000065	0.00002
1.356	0.0000006	0.00002
1.357	0.00000045	0.00002
1.358	0.0000004	0.000025
1.359	0.0000003	0.000025
1.36	0.0000003	0.000025
1.361	0.00000025	0.000025
1.362	0.0000002	0.00003
1.363	0.00000025	0.00003
1.364	0.0000002	0.00003
1.365	0.0000002	0.00003
1.366	0.0000002	0.00003
1.367	0.0000002	0.00003
1.368	0.00000015	0.000025
1.369	0.0000001	0.000025
1.37	0.00000005	0.000025
1.371	0	0.000025
1.372	-0.0000001	0.00002
1.373	-0.0000002	0.00002
1.374	-0.0000003	0.00002
1.375	-0.0000004	0.00002
1.376	-0.0000005	0.00002
1.377	-0.00000065	0.00002
1.378	-0.00000075	0.00002
1.379	-0.0000008	0.000025
1.38	-0.00000085	0.000025
1.381	-0.00000095	0.000025
1.382	-0.00000095	0.00003
1.383	-0.00000095	0.00003
1.384	-0.00000095	0.00003
1.385	-0.0000009	0.00003
1.386	-0.0000008	0.00003
1.387	-0.0000007	0.00003
1.388	-0.0000006	0.00003
1.389	-0.00000035	0.000025
1.39	-0.0000002	0.000025
1.391	0	0.000025
1.392	0.00000015	0.000025
1.393	0.00000035	0.00002
1.394	0.0000005	0.00002
1.395	0.00000065	0.00002
1.396	0.00000075	0.00002
1.397	0.00000085	0.000025
1.398	0.0000009	0.000025
1.399	0.0000009	0.000025
1.4	0.00000095	0.000025
1.401	0.0000009	0.00003
1.402	0.00000085	0.00003
1.403	0.0000008	0.00003
1.404	0.00000065	0.00003
1.405	0.00000055	0.00003
1.406	0.00000045	0.00003
1.407	0.00000035	0.00003
1.408	0.00000025	0.00003
1.409	0.0000001	0.00003
1.41	0.00000005	0.000025
1.411	0	0.000025
1.412	-0.0000002	0.000025
1.413	-0.0000002	0.000025
1.414	-0.00000035	0.000025
1.415	-0.00000035	0.000025
1.416	-0.0000004	0.000025
1.417	-0.00000045	0.000025
1.418	-0.0000005	0.000025
1.419	-0.00000055	0.000025
1.42	-0.0000006	0.00003
1.421	-0.00000065	0.00003
1.422	-0.00000065	0.00003
1.423	-0.00000065	0.00003
1.424	-0.0000007	0.00003
1.425	-0.00000075	0.00003
1.426	-0.0000008	0.00003
1.427	-0.00000075	0.00003
1.428	-0.0000008	0.00003
1.429	-0.0000008	0.00003
1.43	-0.00000075	0.000025
1.431	-0.0000008	0.000025
1.432	-0.0000007	0.000025
1.433	-0.0000006	0.000025
1.434	-0.0000005	0.000025
1.435	-0.00000045	0.000025
1.436	-0.00000035	0.000025
1.437	-0.0000002	0.000025
1.438	-0.0000001	0.000025
1.439	0.00000005	0.000025
1.44	0.0000002	0.000025
1.441	0.00000035	0.00003
1.442	0.00000045	0.00003
1.443	0.00000065	0.00003
1.444	0.00000075	0.00003
1.445	0.0000008	0.00003
1.446	0.0000009	0.00003
1.447	0.000001	0.00003
1.448	0.0000011	0.00003
1.449	0.0000012	0.00003
1.45	0.00000135	0.000025
1.451	0.0000014	0.000025
1.452	0.0000015	0.000025
1.453	0.00000165	0.000025
1.454	0.0000018	0.00002
1.455	0.00000195	0.00002
1.456	0.0000021	0.00002
1.457	0.00000225	0.000025
1.458	0.0000024	0.000025
1.459	0.00000255	0.000025
1.46	0.0000027	0.000025
1.461	0.00000285	0.00003
1.462	0.00000295	0.00003
1.463	0.0000031	0.00003
1.464	0.00000315	0.00003
1.465	0.0000032	0.00003
1.466	0.00000325	0.00003
1.467	0.0000033	0.00003
1.468	0.0000032	0.00003
1.469	0.00000315	0.00003
1.47	0.00000305	0.000025
1.471	0.0000029	0.000025
1.472	0.00000275	0.000025
1.473	0.00000265	0.000025
1.474	0.00000245	0.00002
1.475	0.00000225	0.00002
1.476	0.0000021	0.000025
1.477	0.00000195	0.000025
1.478	0.0000018	0.000025
1.479	0.00000165	0.000025
1.48	0.0000016	0.000025
1.481	0.00000145	0.00003
1.482	0.0000014	0.00003
1.483	0.0000014	0.00003
1.484	0.0000014	0.00003
1.485	0.00000135	0.00003
1.486	0.0000014	0.00003
1.487	0.00000145	0.00003
1.488	0.00000145	0.00003
1.489	0.00000145	0.00003
1.49	0.0000015	0.000025
1.491	0.00000145	0.000025
1.492	0.00000145	0.000025
1.493	0.00000145	0.000025
1.494	0.0000014	0.00002
1.495	0.00000135	0.00002
1.496	0.0000013	0.00002
1.497	0.00000125	0.000025
1.498	0.00000115	0.000025
1.499	0.0000011	0.000025
1.5	0.00000105	0.000025
1.501	0.00000095	0.00003
1.502	0.0000009	0.00003
1.503	0.00000085	0.00003
1.504	0.0000008	0.00003
1.505	0.00000075	0.00003
1.506	0.00000075	0.00003
1.507	0.0000007	0.00003
1.508	0.0000007	0.00003
1.509	0.00000065	0.00003
1.51	0.00000065	0.000025
1.511	0.00000055	0.000025
1.512	0.00000055	0.000025
1.513	0.00000055	0.000025
1.514	0.00000045	0.000025
1.515	0.0000004	0.00002
1.516	0.00000035	0.000025
1.517	0.0000003	0.000025
1.518	0.0000002	0.000025
1.519	0.00000015	0.000025
1.52	0.00000005	0.000025
1.521	0	0.00003
1.522	-0.00000015	0.00003
1.523	-0.0000002	0.00003
1.524	-0.0000003	0.00003
1.525	-0.0000005	0.00003
1.526	-0.0000006	0.00003
1.527	-0.0000007	0.00003
1.528	-0.0000009	0.00003
1.529	-0.00000105	0.00003
1.53	-0.0000012	0.000025
1.531	-0.0000014	0.000025
1.532	-0.00000155	0.000025
1.533	-0.0000017	0.000025
1.534	-0.0000019	0.000025
1.535	-0.00000205	0.000025
1.536	-0.0000022	0.000025
1.537	-0.00000225	0.000025
1.538	-0.00000235	0.000025
1.539	-0.00000245	0.000025
1.54	-0.00000245	0.000025
1.541	-0.0000024	0.00003
1.542	-0.0000024	0.00003
1.543	-0.00000235	0.00003
1.544	-0.00000225	0.00003
1.545	-0.00000215	0.00003
1.546	-0.000002	0.00003
1.547	-0.00000185	0.00003
1.548	-0.0000017	0.00003
1.549	-0.00000155	0.00003
1.55	-0.0000014	0.000025
1.551	-0.00000135	0.000025
1.552	-0.00000115	0.000025
1.553	-0.000001	0.000025
1.554	-0.00000095	0.000025
1.555	-0.00000085	0.00002
1.556	-0.0000007	0.000025
1.557	-0.0000006	0.000025
1.558	-0.00000055	0.000025
1.559	-0.0000004	0.000025
1.56	-0.0000003	0.000025
1.561	-0.00000025	0.00003
1.562	-0.00000025	0.00003
1.563	-0.00000015	0.00003
1.564	0	0.00003
1.565	0	0.00003
1.566	0	0.00003
1.567	0	0.00003
1.568	0	0.00003
1.569	0	0.00003
1.57	0	0.000025
1.571	0	0.000025
1.572	0	0.000025
1.573	-0.0000001	0.000025
1.574	0	0.00002
1.575	0	0.00002
1.576	0	0.00002
1.577	0	0.000025
1.578	0	0.000025
1.579	0	0.000025
1.58	0.0000001	0.000025
1.581	0.00000015	0.00003
1.582	0.0000002	0.00003
1.583	0.0000003	0.00003
1.584	0.0000004	0.00003
1.585	0.0000005	0.00003
1.586	0.0000006	0.00003
1.587	0.0000007	0.00003
1.588	0.0000008	0.00003
1.589	0.00000085	0.000025
1.59	0.000001	0.000025
1.591	0.00000105	0.000025
1.592	0.0000012	0.000025
1.593	0.0000013	0.00002
1.594	0.0000014	0.00002
1.595	0.0000015	0.00002
1.596	0.0000016	0.00002
1.597	0.00000175	0.00002
1.598	0.00000185	0.000025
1.599	0.00000195	0.000025
1.6	0.0000021	0.000025
1.601	0.00000215	0.000025
1.602	0.00000225	0.00003
1.603	0.00000235	0.00003
1.604	0.0000024	0.00003
1.605	0.0000024	0.00003
1.606	0.0000025	0.00003
1.607	0.00000255	0.00003
1.608	0.0000025	0.00003
1.609	0.0000025	0.000025
1.61	0.0000025	0.000025
1.611	0.00000245	0.000025
1.612	0.00000245	0.000025
1.613	0.0000024	0.00002
1.614	0.00000235	0.00002
1.615	0.00000235	0.00002
1.616	0.0000023	0.00002
1.617	0.00000235	0.000025
1.618	0.00000235	0.000025
1.619	0.00000235	0.000025
1.62	0.0000024	0.000025
1.621	0.0000024	0.00003
1.622	0.0000024	0.00003
1.623	0.00000245	0.00003
1.624	0.00000245	0.00003
1.625	0.00000245	0.00003
1.626	0.0000024	0.00003
1.627	0.00000235	0.00003
1.628	0.0000023	0.00003
1.629	0.0000022	0.000025
1.63	0.0000021	0.000025
1.631	0.00000195	0.000025
1.632	0.0000018	0.000025
1.633	0.00000165	0.00002
1.634	0.00000145	0.00002
1.635	0.00000125	0.00002
1.636	0.00000105	0.00002
1.637	0.0000009	0.000025
1.638	0.0000007	0.000025
1.639	0.00000055	0.000025
1.64	0.0000004	0.000025
1.641	0.00000025	0.00003
1.642	0.00000015	0.00003
1.643	0.0000001	0.00003
1.644	0.00000005	0.00003
1.645	0	0.00003
1.646	-0.0000001	0.00003
1.647	-0.0000001	0.00003
1.648	-0.00000015	0.00003
1.649	-0.0000002	0.000025
1.65	-0.00000015	0.000025
1.651	-0.0000002	0.000025
1.652	-0.00000025	0.000025
1.653	-0.00000025	0.000025
1.654	-0.00000035	0.00002
1.655	-0.0000004	0.00002
1.656	-0.00000045	0.00002
1.657	-0.0000005	0.000025
1.658	-0.00000055	0.000025
1.659	-0.0000006	0.000025
1.66	-0.0000006	0.000025
1.661	-0.0000006	0.00003
1.662	-0.0000006	0.00003
1.663	-0.0000005	0.00003
1.664	-0.0000004	0.00003
1.665	-0.00000035	0.00003
1.666	-0.00000025	0.00003
1.667	-0.0000001	0.00003
1.668	0.00000005	0.00003
1.669	0.00000025	0.00003
1.67	0.0000004	0.000025
1.671	0.0000006	0.000025
1.672	0.0000008	0.000025
1.673	0.000001	0.000025
1.674	0.0000012	0.000025
1.675	0.0000014	0.000025
1.676	0.00000165	0.000025
1.677	0.00000185	0.000025
1.678	0.000002	0.000025
1.679	0.00000215	0.000025
1.68	0.00000235	0.000025
1.681	0.00000245	0.00003
1.682	0.00000255	0.00003
1.683	0.0000027	0.00003
1.684	0.00000275	0.00003
1.685	0.00000275	0.00003
1.686	0.00000275	0.00003
1.687	0.00000275	0.00003
1.688	0.00000265	0.00003
1.689	0.00000255	0.00003
1.69	0.00000245	0.000025
1.691	0.00000235	0.000025
1.692	0.00000215	0.000025
1.693	0.00000205	0.000025
1.694	0.0000019	0.00002
1.695	0.00000175	0.00002
1.696	0.00000165	0.000025
1.697	0.0000015	0.000025
1.698	0.0000014	0.000025
1.699	0.00000125	0.000025
1.7	0.0000012	0.000025
1.701	0.00000105	0.00003
1.702	0.00000095	0.00003
1.703	0.0000009	0.00003
1.704	0.00000085	0.00003
1.705	0.0000008	0.00003
1.706	0.0000007	0.00003
1.707	0.00000065	0.00003
1.708	0.0000006	0.00003
1.709	0.00000055	0.00003
1.71	0.0000005	0.000025
1.711	0.00000045	0.000025
1.712	0.00000045	0.000025
1.713	0.00000045	0.000025
1.714	0.00000045	0.00002
1.715	0.00000055	0.00002
1.716	0.00000065	0.00002
1.717	0.00000075	0.000025
1.718	0.00000085	0.000025
1.719	0.000001	0.000025
1.72	0.00000115	0.000025
1.721	0.0000013	0.00003
1.722	0.00000145	0.00003
1.723	0.0000016	0.00003
1.724	0.00000175	0.00003
1.725	0.0000018	0.00003
1.726	0.00000195	0.00003
1.727	0.000002	0.00003
1.728	0.00000205	0.00003
1.729	0.00000205	0.000025
1.73	0.00000205	0.000025
1.731	0.000002	0.000025
1.732	0.000002	0.000025
1.733	0.00000195	0.00002
1.734	0.00000195	0.00002
1.735	0.00000185	0.00002
1.736	0.0000018	0.00002
1.737	0.0000018	0.000025
1.738	0.00000175	0.000025
1.739	0.0000017	0.000025
1.74	0.0000017	0.000025
1.741	0.00000165	0.00003
1.742	0.00000155	0.00003
1.743	0.0000016	0.00003
1.744	0.00000155	0.00003
1.745	0.0000015	0.00003
1.746	0.0000015	0.00003
1.747	0.00000155	0.00003
1.748	0.0000015	0.00003
1.749	0.00000155	0.000025
1.75	0.0000016	0.000025
1.751	0.0000016	0.000025
1.752	0.00000165	0.000025
1.753	0.00000175	0.00002
1.754	0.00000175	0.00002
1.755	0.0000018	0.00002
1.756	0.00000185	0.00002
1.757	0.00000195	0.000025
1.758	0.000002	0.000025
1.759	0.00000205	0.000025
1.76	0.00000215	0.000025
1.761	0.0000022	0.00003
1.762	0.0000022	0.00003
1.763	0.00000225	0.00003
1.764	0.0000023	0.00003
1.765	0.00000225	0.00003
1.766	0.00000225	0.00003
1.767	0.0000023	0.00003
1.768	0.0000022	0.00003
1.769	0.0000022	0.000025
1.77	0.0000022	0.000025
1.771	0.00000215	0.000025
1.772	0.0000021	0.000025
1.773	0.0000021	0.000025
1.774	0.0000021	0.00002
1.775	0.0000021	0.00002
1.776	0.0000021	0.00002
1.777	0.00000215	0.000025
1.778	0.00000215	0.000025
1.779	0.00000215	0.000025
1.78	0.00000225	0.000025
1.781	0.0000023	0.00003
1.782	0.0000023	0.00003
1.783	0.0000024	0.00003
1.784	0.0000024	0.00003
1.785	0.0000024	0.00003
1.786	0.00000245	0.00003
1.787	0.0000025	0.00003
1.788	0.00000245	0.00003
1.789	0.0000025	0.000025
1.79	0.00000255	0.000025
1.791	0.0000026	0.000025
1.792	0.00000265	0.000025
1.793	0.0000027	0.000025
1.794	0.0000028	0.00002
1.795	0.00000285	0.00002
1.796	0.00000305	0.00002
1.797	0.0000032	0.000025
1.798	0.0000033	0.000025
1.799	0.0000035	0.000025
1.8	0.00000365	0.000025
1.801	0.00000375	0.00003
1.802	0.00000385	0.00003
1.803	0.000004	0.00003
1.804	0.000004	0.00003
1.805	0.00000395	0.00003
1.806	0.0000039	0.00003
1.807	0.0000038	0.00003
1.808	0.0000036	0.00003
1.809	0.0000033	0.00003
1.81	0.000003	0.000025
1.811	0.00000265	0.000025
1.812	0.0000022	0.000025
1.813	0.0000018	0.000025
1.814	0.0000014	0.00002
1.815	0.00000095	0.00002
1.816	0.0000005	0.00002
1.817	0.00000015	0.000025
1.818	-0.00000025	0.000025
1.819	-0.0000005	0.000025
1.82	-0.00000075	0.000025
1.821	-0.0000009	0.00003
1.822	-0.00000105	0.00003
1.823	-0.0000011	0.00003
1.824	-0.00000105	0.00003
1.825	-0.00000105	0.00003
1.826	-0.0000009	0.00003
1.827	-0.0000008	0.00003
1.828	-0.00000065	0.00003
1.829	-0.0000005	0.00003
1.83	-0.0000003	0.000025
1.831	-0.0000001	0.000025
1.832	0.00000005	0.000025
1.833	0.00000025	0.000025
1.834	0.0000004	0.000025
1.835	0.00000055	0.00002
1.836	0.00000075	0.000025
1.837	0.0000009	0.000025
1.838	0.000001	0.000025
1.839	0.0000011	0.000025
1.84	0.00000125	0.000025
1.841	0.00000135	0.00003
1.842	0.00000145	0.00003
1.843	0.00000165	0.00003
1.844	0.0000017	0.00003
1.845	0.00000185	0.00003
1.846	0.00000195	0.00003
1.847	0.00000215	0.00003
1.848	0.0000022	0.00003
1.849	0.00000235	0.00003
1.85	0.0000025	0.000025
1.851	0.0000025	0.000025
1.852	0.0000026	0.000025
1.853	0.0000027	0.00002
1.854	0.0000027	0.00002
1.855	0.00000265	0.00002
1.856	0.0000027	0.00002
1.857	0.00000265	0.00002
1.858	0.0000026	0.000025
1.859	0.00000255	0.000025
1.86	0.0000025	0.000025
1.861	0.0000024	0.000025
1.862	0.00000235	0.00003
1.863	0.00000225	0.00003
1.864	0.0000022	0.00003
1.865	0.0000021	0.00003
1.866	0.00000205	0.00003
1.867	0.000002	0.00003
1.868	0.000002	0.00003
1.869	0.00000195	0.000025
1.87	0.000002	0.000025
1.871	0.00000195	0.000025
1.872	0.000002	0.000025
1.873	0.00000205	0.00002
1.874	0.0000021	0.00002
1.875	0.00000215	0.00002
1.876	0.00000225	0.00002
1.877	0.0000023	0.00002
1.878	0.0000024	0.000025
1.879	0.0000025	0.000025
1.88	0.00000255	0.000025
1.881	0.0000026	0.000025
1.882	0.0000027	0.00003
1.883	0.00000275	0.00003
1.884	0.0000028	0.00003
1.885	0.0000028	0.00003
1.886	0.00000285	0.00003
1.887	0.00000285	0.00003
1.888	0.0000028	0.00003
1.889	0.0000028	0.000025
1.89	0.0000028	0.000025
1.891	0.00000275	0.000025
1.892	0.0000027	0.000025
1.893	0.0000027	0.00002
1.894	0.0000026	0.00002
1.895	0.00000255	0.00002
1.896	0.00000255	0.00002
1.897	0.0000025	0.00002
1.898	0.00000245	0.000025
1.899	0.00000235	0.000025
1.9	0.00000235	0.000025
1.901	0.0000022	0.000025
1.902	0.00000215	0.00003
1.903	0.00000205	0.00003
1.904	0.00000185	0.00003
1.905	0.00000165	0.00003
1.906	0.0000015	0.00003
1.907	0.00000135	0.00003
1.908	0.00000115	0.00003
1.909	0.000001	0.000025
1.91	0.00000085	0.000025
1.911	0.00000075	0.000025
1.912	0.0000006	0.000025
1.913	0.00000055	0.00002
1.914	0.00000055	0.00002
1.915	0.0000005	0.00002
1.916	0.00000055	0.00002
1.917	0.0000006	0.00002
1.918	0.00000065	0.000025
1.919	0.0000008	0.000025
1.92	0.0000009	0.000025
1.921	0.00000105	0.000025
1.922	0.0000012	0.00003
1.923	0.0000014	0.00003
1.924	0.00000155	0.00003
1.925	0.00000165	0.00003
1.926	0.0000018	0.00003
1.927	0.0000019	0.00003
1.928	0.000002	0.00003
1.929	0.00000205	0.000025
1.93	0.00000215	0.000025
1.931	0.00000215	0.000025
1.932	0.0000022	0.000025
1.933	0.00000225	0.00002
1.934	0.00000225	0.00002
1.935	0.00000225	0.00002
1.936	0.00000225	0.00002
1.937	0.0000023	0.00002
1.938	0.00000225	0.000025
1.939	0.00000225	0.000025
1.94	0.00000225	0.000025
1.941	0.0000022	0.00003
1.942	0.00000215	0.00003
1.943	0.00000225	0.00003
1.944	0.00000225	0.00003
1.945	0.0000023	0.00003
1.946	0.0000024	0.00003
1.947	0.00000245	0.00003
1.948	0.00000255	0.00003
1.949	0.00000265	0.000025
1.95	0.0000028	0.000025
1.951	0.0000029	0.000025
1.952	0.00000305	0.000025
1.953	0.0000032	0.00002
1.954	0.00000335	0.00002
1.955	0.0000035	0.00002
1.956	0.00000365	0.00002
1.957	0.00000375	0.000025
1.958	0.00000385	0.000025
1.959	0.0000039	0.000025
1.96	0.00000395	0.000025
1.961	0.000004	0.00003
1.962	0.00000395	0.00003
1.963	0.0000039	0.00003
1.964	0.00000385	0.00003
1.965	0.0000038	0.00003
1.966	0.00000365	0.00003
1.967	0.0000036	0.00003
1.968	0.00000345	0.00003
1.969	0.00000335	0.000025
1.97	0.00000325	0.000025
1.971	0.0000032	0.000025
1.972	0.00000315	0.000025
1.973	0.0000032	0.00002
1.974	0.0000032	0.00002
1.975	0.00000325	0.00002
1.976	0.00000335	0.00002
1.977	0.00000345	0.00002
1.978	0.00000365	0.000025
1.979	0.00000385	0.000025
1.98	0.00000405	0.000025
1.981	0.00000425	0.000025
1.982	0.0000045	0.00003
1.983	0.00000475	0.00003
1.984	0.00000505	0.00003
1.985	0.0000052	0.00003
1.986	0.00000545	0.00003
1.987	0.00000565	0.00003
1.988	0.0000058	0.00003
1.989	0.00000595	0.000025
1.99	0.0000061	0.000025
1.991	0.0000062	0.000025
1.992	0.0000062	0.000025
1.993	0.0000063	0.00002
1.994	0.00000635	0.00002
1.995	0.0000064	0.00002
1.996	0.0000064	0.00002
1.997	0.0000065	0.00002
1.998	0.0000065	0.000025
1.999	0.0000065	0.000025
2	0.0000066	0.000025
2.001	0.0000066	0.000025
2.002	0.0000067	0.00003
2.003	0.00000675	0.00003
2.004	0.0000068	0.00003
2.005	0.0000069	0.00003
2.006	0.00000705	0.00003
2.007	0.00000715	0.00003
2.008	0.00000735	0.00003
2.009	0.00000755	0.000025
2.01	0.0000078	0.000025
2.011	0.00000805	0.000025
2.012	0.00000835	0.000025
2.013	0.0000087	0.00002
2.014	0.00000905	0.00002
2.015	0.00000945	0.00002
2.016	0.0000098	0.00002
2.017	0.00001025	0.00002
2.018	0.00001065	0.000025
2.019	0.0000111	0.000025
2.02	0.0000115	0.000025
2.021	0.00001195	0.000025
2.022	0.0000123	0.00003
2.023	0.0000127	0.00003
2.024	0.00001305	0.00003
2.025	0.00001335	0.00003
2.026	0.00001365	0.00003
2.027	0.0000139	0.00003
2.028	0.0000141	0.00003
2.029	0.00001425	0.000025
2.03	0.00001445	0.000025
2.031	0.0000145	0.000025
2.032	0.00001455	0.000025
2.033	0.0000146	0.00002
2.034	0.0000146	0.00002
2.035	0.0000145	0.00002
2.036	0.00001445	0.00002
2.037	0.0000144	0.00002
2.038	0.00001425	0.000025
2.039	0.00001405	0.000025
2.04	0.0000139	0.000025
2.041	0.0000138	0.000025
2.042	0.0000136	0.00003
2.043	0.0000134	0.00003
2.044	0.0000132	0.00003
2.045	0.00001295	0.00003
2.046	0.00001275	0.00003
2.047	0.0000125	0.00003
2.048	0.0000123	0.00003
2.049	0.00001205	0.000025
2.05	0.0000119	0.000025
2.051	0.0000117	0.000025
2.052	0.0000115	0.000025
2.053	0.0000114	0.00002
2.054	0.00001125	0.00002
2.055	0.0000112	0.00002
2.056	0.0000111	0.00002
2.057	0.00001105	0.00002
2.058	0.00001095	0.000025
2.059	0.00001095	0.000025
2.06	0.0000109	0.000025
2.061	0.0000108	0.00003
2.062	0.0000108	0.00003
2.063	0.0000107	0.00003
2.064	0.00001065	0.00003
2.065	0.00001055	0.00003
2.066	0.00001045	0.00003
2.067	0.00001035	0.00003
2.068	0.0000101	0.00003
2.069	0.00000995	0.00003
2.07	0.00000975	0.000025
2.071	0.00000955	0.000025
2.072	0.0000093	0.000025
2.073	0.0000091	0.000025
2.074	0.00000885	0.00002
2.075	0.00000855	0.00002
2.076	0.0000083	0.00002
2.077	0.0000081	0.000025
2.078	0.00000785	0.000025
2.079	0.0000076	0.000025
2.08	0.0000074	0.000025
2.081	0.0000072	0.00003
2.082	0.00000705	0.00003
2.083	0.00000685	0.00003
2.084	0.0000068	0.00003
2.085	0.0000067	0.00003
2.086	0.0000067	0.00003
2.087	0.0000067	0.00003
2.088	0.00000675	0.00003
2.089	0.0000068	0.000025
2.09	0.000007	0.000025
2.091	0.00000715	0.000025
2.092	0.0000073	0.000025
2.093	0.00000755	0.00002
2.094	0.0000078	0.00002
2.095	0.00000805	0.00002
2.096	0.0000083	0.00002
2.097	0.00000855	0.00002
2.098	0.0000088	0.000025
2.099	0.000009	0.000025
2.1	0.00000925	0.000025
2.101	0.00000935	0.000025
2.102	0.00000945	0.00003
2.103	0.00000955	0.00003
2.104	0.00000955	0.00003
2.105	0.00000955	0.00003
2.106	0.00000955	0.00003
2.107	0.00000955	0.00003
2.108	0.0000095	0.00003
2.109	0.0000094	0.000025
2.11	0.00000935	0.000025
2.111	0.00000925	0.000025
2.112	0.00000915	0.000025
2.113	0.0000091	0.00002
2.114	0.000009	0.00002
2.115	0.0000089	0.00002
2.116	0.00000885	0.00002
2.117	0.00000875	0.000025
2.118	0.0000086	0.000025
2.119	0.0000085	0.000025
2.12	0.0000084	0.000025
2.121	0.00000825	0.00003
2.122	0.00000805	0.00003
2.123	0.00000795	0.00003
2.124	0.0000078	0.00003
2.125	0.0000076	0.00003
2.126	0.0000074	0.00003
2.127	0.00000725	0.00003
2.128	0.0000071	0.00003
2.129	0.00000695	0.00003
2.13	0.0000068	0.000025
2.131	0.00000675	0.000025
2.132	0.00000665	0.000025
2.133	0.0000066	0.000025
2.134	0.00000655	0.000025
2.135	0.00000655	0.00002
2.136	0.0000066	0.000025
2.137	0.00000665	0.000025
2.138	0.00000675	0.000025
2.139	0.0000069	0.000025
2.14	0.00000705	0.000025
2.141	0.00000725	0.00003
2.142	0.0000074	0.00003
2.143	0.00000765	0.00003
2.144	0.00000785	0.00003
2.145	0.0000081	0.00003
2.146	0.0000083	0.00003
2.147	0.00000855	0.00003
2.148	0.00000865	0.00003
2.149	0.00000885	0.00003
2.15	0.0000091	0.000025
2.151	0.00000915	0.000025
2.152	0.00000925	0.000025
2.153	0.0000093	0.00002
2.154	0.0000093	0.00002
2.155	0.00000925	0.00002
2.156	0.0000092	0.00002
2.157	0.00000915	0.00002
2.158	0.000009	0.000025
2.159	0.0000088	0.000025
2.16	0.0000087	0.000025
2.161	0.0000085	0.000025
2.162	0.0000083	0.00003
2.163	0.00000815	0.00003
2.164	0.00000795	0.00003
2.165	0.0000078	0.00003
2.166	0.00000765	0.00003
2.167	0.00000755	0.00003
2.168	0.0000075	0.00003
2.169	0.0000074	0.000025
2.17	0.0000074	0.000025
2.171	0.0000074	0.000025
2.172	0.00000745	0.000025
2.173	0.00000755	0.00002
2.174	0.0000077	0.00002
2.175	0.0000078	0.00002
2.176	0.00000795	0.00002
2.177	0.0000082	0.00002
2.178	0.0000084	0.000025
2.179	0.00000865	0.000025
2.18	0.0000089	0.000025
2.181	0.00000915	0.000025
2.182	0.0000095	0.00003
2.183	0.0000098	0.00003
2.184	0.0000101	0.00003
2.185	0.0000104	0.00003
2.186	0.0000107	0.00003
2.187	0.00001105	0.00003
2.188	0.0000113	0.00003
2.189	0.00001165	0.000025
2.19	0.00001195	0.000025
2.191	0.0000122	0.000025
2.192	0.00001245	0.000025
2.193	0.00001275	0.00002
2.194	0.00001305	0.00002
2.195	0.00001325	0.00002
2.196	0.00001345	0.00002
2.197	0.00001365	0.00002
2.198	0.0000138	0.000025
2.199	0.00001395	0.000025
2.2	0.0000141	0.000025
2.201	0.00001415	0.000025
2.202	0.0000142	0.00003
2.203	0.0000143	0.00003
2.204	0.00001435	0.00003
2.205	0.0000143	0.00003
2.206	0.0000143	0.00003
2.207	0.00001425	0.00003
2.208	0.0000142	0.00003
2.209	0.00001405	0.00003
2.21	0.00001395	0.000025
2.211	0.0000138	0.000025
2.212	0.0000136	0.000025
2.213	0.0000134	0.000025
2.214	0.0000133	0.000025
2.215	0.00001305	0.00002
2.216	0.0000129	0.000025
2.217	0.0000127	0.000025
2.218	0.0000125	0.000025
2.219	0.00001225	0.000025
2.22	0.0000121	0.000025
2.221	0.00001195	0.00003
2.222	0.00001175	0.00003
2.223	0.00001155	0.00003
2.224	0.0000114	0.00003
2.225	0.0000113	0.00003
2.226	0.00001115	0.00003
2.227	0.0000111	0.00003
2.228	0.00001095	0.00003
2.229	0.0000109	0.00003
2.23	0.0000109	0.00003
2.231	0.00001085	0.000025
2.232	0.0000108	0.000025
2.233	0.0000108	0.000025
2.234	0.00001075	0.000025
2.235	0.0000107	0.000025
2.236	0.00001075	0.000025
2.237	0.00001075	0.000025
2.238	0.0000107	0.000025
2.239	0.00001075	0.000025
2.24	0.00001075	0.00003
2.241	0.0000108	0.00003
2.242	0.00001075	0.00003
2.243	0.00001085	0.00003
2.244	0.0000109	0.00003
2.245	0.0000109	0.00003
2.246	0.0000109	0.00003
2.247	0.000011	0.00003
2.248	0.000011	0.00003
2.249	0.000011	0.00003
2.25	0.00001105	0.00003
2.251	0.000011	0.000025
2.252	0.00001095	0.000025
2.253	0.000011	0.000025
2.254	0.0000109	0.000025
2.255	0.00001085	0.000025
2.256	0.00001075	0.000025
2.257	0.0000106	0.000025
2.258	0.0000105	0.000025
2.259	0.00001035	0.000025
2.26	0.00001015	0.00003
2.261	0.00001	0.00003
2.262	0.0000098	0.00003
2.263	0.0000096	0.00003
2.264	0.0000094	0.00003
2.265	0.0000092	0.00003
2.266	0.000009	0.00003
2.267	0.00000885	0.00003
2.268	0.0000086	0.00003
2.269	0.00000845	0.00003
2.27	0.00000835	0.000025
2.271	0.0000082	0.000025
2.272	0.0000081	0.000025
2.273	0.000008	0.000025
2.274	0.00000795	0.000025
2.275	0.00000785	0.000025
2.276	0.0000078	0.000025
2.277	0.00000775	0.000025
2.278	0.00000765	0.000025
2.279	0.0000076	0.000025
2.28	0.00000755	0.000025
2.281	0.00000745	0.00003
2.282	0.0000074	0.00003
2.283	0.0000073	0.00003
2.284	0.00000725	0.00003
2.285	0.0000072	0.00003
2.286	0.0000071	0.00003
2.287	0.0000071	0.00003
2.288	0.00000705	0.00003
2.289	0.00000695	0.00003
2.29	0.00000695	0.000025
2.291	0.00000695	0.000025
2.292	0.00000695	0.000025
2.293	0.00000695	0.000025
2.294	0.000007	0.00002
2.295	0.000007	0.00002
2.296	0.000007	0.00002
2.297	0.0000071	0.000025
2.298	0.0000071	0.000025
2.299	0.0000072	0.000025
2.3	0.00000725	0.000025
2.301	0.00000735	0.000025
2.302	0.0000074	0.00003
2.303	0.00000755	0.00003
2.304	0.0000076	0.00003
2.305	0.0000077	0.00003
2.306	0.00000775	0.00003
2.307	0.00000775	0.00003
2.308	0.0000078	0.00003
2.309	0.00000775	0.000025
2.31	0.00000775	0.000025
2.311	0.00000765	0.000025
2.312	0.00000755	0.000025
2.313	0.00000745	0.00002
2.314	0.0000073	0.00002
2.315	0.00000715	0.00002
2.316	0.00000695	0.00002
2.317	0.0000068	0.00002
2.318	0.00000665	0.000025
2.319	0.0000065	0.000025
2.32	0.00000635	0.000025
2.321	0.00000625	0.000025
2.322	0.00000615	0.00003
2.323	0.0000061	0.00003
2.324	0.0000061	0.00003
2.325	0.0000061	0.00003
2.326	0.00000605	0.00003
2.327	0.0000061	0.00003
2.328	0.0000061	0.00003
2.329	0.0000061	0.000025
2.33	0.00000615	0.000025
2.331	0.00000615	0.000025
2.332	0.00000615	0.000025
2.333	0.00000615	0.000025
2.334	0.00000615	0.00002
2.335	0.0000061	0.00002
2.336	0.00000605	0.00002
2.337	0.000006	0.000025
2.338	0.00000595	0.000025
2.339	0.0000059	0.000025
2.34	0.00000585	0.000025
2.341	0.0000058	0.00003
2.342	0.0000058	0.00003
2.343	0.00000575	0.00003
2.344	0.00000575	0.00003
2.345	0.0000057	0.00003
2.346	0.00000565	0.00003
2.347	0.00000565	0.00003
2.348	0.0000056	0.00003
2.349	0.00000555	0.00003
2.35	0.00000555	0.000025
2.351	0.00000545	0.000025
2.352	0.0000054	0.000025
2.353	0.00000535	0.000025
2.354	0.00000525	0.00002
2.355	0.00000515	0.00002
2.356	0.0000051	0.00002
2.357	0.00000505	0.000025
2.358	0.0000049	0.000025
2.359	0.0000048	0.000025
2.36	0.00000475	0.000025
2.361	0.00000465	0.00003
2.362	0.0000045	0.00003
2.363	0.00000445	0.00003
2.364	0.00000435	0.00003
2.365	0.0000042	0.00003
2.366	0.0000041	0.00003
2.367	0.000004	0.00003
2.368	0.00000385	0.00003
2.369	0.00000375	0.00003
2.37	0.0000036	0.000025
2.371	0.0000035	0.000025
2.372	0.00000335	0.000025
2.373	0.00000325	0.000025
2.374	0.00000315	0.00002
2.375	0.0000031	0.00002
2.376	0.000003	0.00002
2.377	0.000003	0.00002
2.378	0.00000295	0.000025
2.379	0.00000295	0.000025
2.38	0.000003	0.000025
2.381	0.000003	0.000025
2.382	0.00000305	0.00003
2.383	0.0000031	0.00003
2.384	0.00000315	0.00003
2.385	0.00000315	0.00003
2.386	0.00000315	0.00003
2.387	0.0000031	0.00003
2.388	0.00000315	0.00003
2.389	0.000003	0.00003
2.39	0.000003	0.000025
2.391	0.00000285	0.000025
2.392	0.00000275	0.000025
2.393	0.0000026	0.000025
2.394	0.0000025	0.00002
2.395	0.00000235	0.00002
2.396	0.0000022	0.00002
2.397	0.0000021	0.000025
2.398	0.000002	0.000025
2.399	0.0000019	0.000025
2.4	0.00000195	0.000025
2.401	0.0000019	0.00003
2.402	0.00000195	0.00003
2.403	0.0000021	0.00003
2.404	0.0000022	0.00003
2.405	0.0000024	0.00003
2.406	0.0000026	0.00003
2.407	0.00000285	0.00003
2.408	0.00000315	0.00003
2.409	0.00000345	0.00003
2.41	0.0000038	0.000025
2.411	0.0000041	0.000025
2.412	0.0000044	0.000025
2.413	0.00000465	0.000025
2.414	0.00000495	0.000025
2.415	0.00000515	0.000025
2.416	0.00000535	0.000025
2.417	0.00000555	0.000025
2.418	0.0000057	0.000025
2.419	0.0000058	0.000025
2.42	0.0000059	0.00003
2.421	0.00000595	0.00003
2.422	0.00000595	0.00003
2.423	0.000006	0.00003
2.424	0.00000595	0.00003
2.425	0.00000585	0.00003
2.426	0.0000058	0.00003
2.427	0.0000057	0.00003
2.428	0.00000555	0.00003
2.429	0.00000535	0.00003
2.43	0.0000052	0.000025
2.431	0.00000505	0.000025
2.432	0.0000048	0.000025
2.433	0.00000455	0.000025
2.434	0.0000043	0.000025
2.435	0.00000405	0.000025
2.436	0.00000375	0.000025
2.437	0.00000345	0.000025
2.438	0.00000315	0.000025
2.439	0.0000028	0.000025
2.44	0.00000255	0.000025
2.441	0.00000225	0.00003
2.442	0.00000205	0.00003
2.443	0.0000018	0.00003
2.444	0.00000165	0.00003
2.445	0.0000015	0.00003
2.446	0.00000135	0.00003
2.447	0.00000135	0.00003
2.448	0.0000013	0.00003
2.449	0.0000013	0.00003
2.45	0.0000014	0.000025
2.451	0.0000014	0.000025
2.452	0.0000015	0.000025
2.453	0.00000175	0.000025
2.454	0.00000185	0.00002
2.455	0.00000205	0.00002
2.456	0.00000225	0.00002
2.457	0.0000024	0.00002
2.458	0.0000026	0.000025
2.459	0.00000275	0.000025
2.46	0.00000295	0.000025
2.461	0.00000305	0.000025
2.462	0.00000315	0.00003
2.463	0.00000315	0.00003
2.464	0.0000032	0.00003
2.465	0.0000032	0.00003
2.466	0.00000315	0.00003
2.467	0.0000031	0.00003
2.468	0.00000295	0.00003
2.469	0.0000028	0.000025
2.47	0.00000265	0.000025
2.471	0.00000245	0.000025
2.472	0.00000225	0.000025
2.473	0.00000205	0.00002
2.474	0.0000019	0.00002
2.475	0.00000175	0.00002
2.476	0.00000155	0.00002
2.477	0.00000145	0.00002
2.478	0.00000135	0.000025
2.479	0.00000125	0.000025
2.48	0.0000012	0.000025
2.481	0.00000115	0.000025
2.482	0.00000115	0.00003
2.483	0.0000012	0.00003
2.484	0.0000012	0.00003
2.485	0.0000012	0.00003
2.486	0.00000125	0.00003
2.487	0.0000013	0.00003
2.488	0.00000135	0.00003
2.489	0.0000014	0.00003
2.49	0.0000015	0.000025
2.491	0.0000015	0.000025
2.492	0.0000016	0.000025
2.493	0.0000017	0.000025
2.494	0.0000018	0.00002
2.495	0.0000019	0.00002
2.496	0.00000205	0.00002
2.497	0.0000022	0.000025
2.498	0.0000024	0.000025
2.499	0.0000025	0.000025
2.5	0.00000275	0.000025
2.501	0.0000029	0.00003
2.502	0.000003	0.00003
2.503	0.0000032	0.00003
2.504	0.0000033	0.00003
2.505	0.00000335	0.00003
2.506	0.0000034	0.00003
2.507	0.00000345	0.00003
2.508	0.0000034	0.00003
2.509	0.00000335	0.00003
2.51	0.00000325	0.000025
2.511	0.00000305	0.000025
2.512	0.0000029	0.000025
2.513	0.00000265	0.00002
2.514	0.0000024	0.00002
2.515	0.00000215	0.00002
2.516	0.00000185	0.00002
2.517	0.00000165	0.00002
2.518	0.0000015	0.000025
2.519	0.00000135	0.000025
2.52	0.0000013	0.000025
2.521	0.0000013	0.000025
2.522	0.00000135	0.00003
2.523	0.0000015	0.00003
2.524	0.0000017	0.00003
2.525	0.0000019	0.00003
2.526	0.00000215	0.00003
2.527	0.0000025	0.00003
2.528	0.00000275	0.00003
2.529	0.00000305	0.000025
2.53	0.00000335	0.000025
2.531	0.00000365	0.000025
2.532	0.0000039	0.000025
2.533	0.0000041	0.00002
2.534	0.0000043	0.00002
2.535	0.0000044	0.00002
2.536	0.0000045	0.00002
2.537	0.0000046	0.00002
2.538	0.0000046	0.000025
2.539	0.00000455	0.000025
2.54	0.0000046	0.000025
2.541	0.00000455	0.000025
2.542	0.00000445	0.00003
2.543	0.0000044	0.00003
2.544	0.0000043	0.00003
2.545	0.0000042	0.00003
2.546	0.00000415	0.00003
2.547	0.00000405	0.00003
2.548	0.00000395	0.00003
2.549	0.0000039	0.000025
2.55	0.0000038	0.000025
2.551	0.00000375	0.000025
2.552	0.0000036	0.000025
2.553	0.00000355	0.00002
2.554	0.00000345	0.00002
2.555	0.0000033	0.00002
2.556	0.0000032	0.00002
2.557	0.00000315	0.00002
2.558	0.0000031	0.00002
2.559	0.000003	0.000025
0	-0.0000026	-0.00007
0.001	-0.00000265	-0.00007
0.002	-0.0000027	-0.00007
0.003	-0.00000275	-0.00007
0.004	-0.0000028	-0.00007
0.005	-0.0000028	-0.00007
0.006	-0.00000285	-0.00007
0.007	-0.00000285	-0.000065
0.008	-0.00000285	-0.000065
0.009	-0.0000029	-0.000065
0.01	-0.0000029	-0.00006
0.011	-0.0000029	-0.000055
0.012	-0.00000295	-0.000055
0.013	-0.000003	-0.00005
0.014	-0.000003	-0.00004
0.015	-0.00000305	-0.000035
0.016	-0.00000315	-0.00003
0.017	-0.0000032	-0.00002
0.018	-0.0000032	-0.000015
0.019	-0.00000325	-0.00001
0.02	-0.0000033	0
0.021	-0.0000033	0.000005
0.022	-0.00000335	0.00001
0.023	-0.0000034	0.000015
0.024	-0.00000335	0.00002
0.025	-0.00000335	0.00002
0.026	-0.00000335	0.000025
0.027	-0.0000033	0.00003
0.028	-0.0000032	0.00003
0.029	-0.0000032	0.000035
0.03	-0.0000031	0.000035
0.031	-0.00000305	0.00004
0.032	-0.000003	0.000045
0.033	-0.0000029	0.000045
0.034	-0.00000285	0.00005
0.035	-0.0000028	0.00005
0.036	-0.00000275	0.000055
0.037	-0.00000275	0.00006
0.038	-0.00000275	0.00006
0.039	-0.0000028	0.000065
0.04	-0.0000028	0.000065
0.041	-0.0000028	0.00007
0.042	-0.00000285	0.00007
0.043	-0.0000029	0.00007
0.044	-0.00000295	0.00007
0.045	-0.00000305	0.00007
0.046	-0.00000315	0.000065
0.047	-0.0000032	0.000065
0.048	-0.00000325	0.000065
0.049	-0.0000033	0.00006
0.05	-0.0000033	0.00006
0.051	-0.00000335	0.00006
0.052	-0.0000034	0.00006
0.053	-0.0000034	0.000055
0.054	-0.00000345	0.000055
0.055	-0.0000034	0.000055
0.056	-0.0000034	0.000055
0.057	-0.00000345	0.000055
0.058	-0.00000335	0.00006
0.059	-0.0000034	0.00006
0.06	-0.0000034	0.000055
0.061	-0.0000033	0.000055
0.062	-0.00000325	0.000055
0.063	-0.0000032	0.000055
0.064	-0.0000031	0.00005
0.065	-0.000003	0.00005
0.066	-0.00000295	0.00005
0.067	-0.00000285	0.000045
0.068	-0.00000275	0.000045
0.069	-0.0000027	0.00004
0.07	-0.0000026	0.00004
0.071	-0.0000026	0.000035
0.072	-0.00000255	0.000035
0.073	-0.0000026	0.000035
0.074	-0.00000265	0.000035
0.075	-0.00000275	0.000035
0.076	-0.00000285	0.000035
0.077	-0.00000295	0.000035
0.078	-0.0000031	0.000035
0.079	-0.0000033	0.00004
0.08	-0.0000035	0.00004
0.081	-0.00000365	0.00004
0.082	-0.00000385	0.00004
0.083	-0.00000405	0.000035
0.084	-0.00000425	0.000035
0.085	-0.00000445	0.000035
0.086	-0.00000465	0.000035
0.087	-0.00000485	0.00003
0.088	-0.000005	0.00003
0.089	-0.00000515	0.00003
0.09	-0.00000535	0.000025
0.091	-0.0000054	0.000025
0.092	-0.00000555	0.000025
0.093	-0.00000565	0.000025
0.094	-0.00000565	0.000025
0.095	-0.00000565	0.00003
0.096	-0.00000565	0.00003
0.097	-0.00000565	0.00003
0.098	-0.00000555	0.00003
0.099	-0.00000545	0.000035
0.1	-0.00000535	0.000035
0.101	-0.00000525	0.000035
0.102	-0.00000515	0.000035
0.103	-0.00000505	0.000035
0.104	-0.00000495	0.000035
0.105	-0.0000048	0.000035
0.106	-0.00000475	0.00003
0.107	-0.0000047	0.00003
0.108	-0.0000046	0.00003
0.109	-0.0000046	0.00003
0.11	-0.00000465	0.000025
0.111	-0.0000047	0.000025
0.112	-0.00000475	0.000025
0.113	-0.0000049	0.000025
0.114	-0.000005	0.000025
0.115	-0.0000051	0.00003
0.116	-0.0000053	0.00003
0.117	-0.0000055	0.00003
0.118	-0.0000057	0.00003
0.119	-0.0000059	0.000035
0.12	-0.00000615	0.000035
0.121	-0.0000063	0.000035
0.122	-0.0000065	0.000035
0.123	-0.0000067	0.000035
0.124	-0.0000068	0.000035
0.125	-0.000007	0.000035
0.126	-0.00000705	0.00003
0.127	-0.0000071	0.00003
0.128	-0.00000715	0.00003
0.129	-0.00000715	0.00003
0.13	-0.0000071	0.000025
0.131	-0.000007	0.000025
0.132	-0.00000695	0.000025
0.133	-0.00000685	0.000025
0.134	-0.0000067	0.000025
0.135	-0.0000065	0.00003
0.136	-0.0000064	0.00003
0.137	-0.00000615	0.00003
0.138	-0.00000595	0.00003
0.139	-0.00000575	0.000035
0.14	-0.00000555	0.000035
0.141	-0.00000535	0.000035
0.142	-0.00000515	0.000035
0.143	-0.000005	0.000035
0.144	-0.00000485	0.000035
0.145	-0.0000048	0.000035
0.146	-0.00000475	0.00003
0.147	-0.00000475	0.00003
0.148	-0.0000047	0.00003
0.149	-0.00000475	0.000025
0.15	-0.0000048	0.000025
0.151	-0.0000049	0.000025
0.152	-0.000005	0.000025
0.153	-0.0000051	0.000025
0.154	-0.00000525	0.000025
0.155	-0.0000053	0.00003
0.156	-0.00000535	0.00003
0.157	-0.00000535	0.00003
0.158	-0.00000535	0.00003
0.159	-0.0000053	0.000035
0.16	-0.0000053	0.000035
0.161	-0.00000515	0.000035
0.162	-0.00000505	0.000035
0.163	-0.0000049	0.000035
0.164	-0.00000475	0.000035
0.165	-0.0000046	0.00003
0.166	-0.00000445	0.00003
0.167	-0.0000043	0.00003
0.168	-0.0000042	0.00003
0.169	-0.00000415	0.000025
0.17	-0.00000405	0.000025
0.171	-0.000004	0.000025
0.172	-0.00000405	0.000025
0.173	-0.00000405	0.000025
0.174	-0.00000415	0.000025
0.175	-0.0000042	0.00003
0.176	-0.00000435	0.00003
0.177	-0.00000445	0.00003
0.178	-0.00000455	0.00003
0.179	-0.0000047	0.000035
0.18	-0.00000475	0.000035
0.181	-0.00000475	0.000035
0.182	-0.0000047	0.000035
0.183	-0.0000047	0.000035
0.184	-0.0000046	0.000035
0.185	-0.0000045	0.000035
0.186	-0.0000044	0.00003
0.187	-0.00000425	0.00003
0.188	-0.0000041	0.00003
0.189	-0.000004	0.000025
0.19	-0.00000395	0.000025
0.191	-0.00000385	0.000025
0.192	-0.0000038	0.000025
0.193	-0.00000385	0.000025
0.194	-0.0000039	0.000025
0.195	-0.00000395	0.00003
0.196	-0.00000395	0.00003
0.197	-0.0000041	0.00003
0.198	-0.00000415	0.00003
0.199	-0.00000425	0.000035
0.2	-0.00000425	0.000035
0.201	-0.00000435	0.000035
0.202	-0.00000435	0.000035
0.203	-0.0000043	0.000035
0.204	-0.0000043	0.000035
0.205	-0.00000425	0.00003
0.206	-0.0000042	0.00003
0.207	-0.0000041	0.00003
0.208	-0.00000405	0.00003
0.209	-0.000004	0.000025
0.21	-0.0000039	0.000025
0.211	-0.00000385	0.000025
0.212	-0.0000038	0.000025
0.213	-0.00000375	0.000025
0.214	-0.0000037	0.000025
0.215	-0.0000037	0.00003
0.216	-0.0000037	0.00003
0.217	-0.0000038	0.00003
0.218	-0.00000385	0.00003
0.219	-0.0000039	0.000035
0.22	-0.000004	0.000035
0.221	-0.0000041	0.000035
0.222	-0.0000042	0.000035
0.223	-0.00000435	0.000035
0.224	-0.0000045	0.000035
0.225	-0.0000046	0.000035
0.226	-0.00000475	0.00003
0.227	-0.00000485	0.00003
0.228	-0.00000495	0.00003
0.229	-0.00000505	0.000025
0.23	-0.00000515	0.000025
0.231	-0.0000052	0.000025
0.232	-0.00000515	0.000025
0.233	-0.0000052	0.000025
0.234	-0.0000052	0.000025
0.235	-0.00000505	0.00003
0.236	-0.000005	0.00003
0.237	-0.00000485	0.00003
0.238	-0.00000475	0.00003
0.239	-0.0000046	0.000035
0.24	-0.0000045	0.000035
0.241	-0.0000044	0.000035
0.242	-0.00000425	0.000035
0.243	-0.00000415	0.000035
0.244	-0.00000405	0.000035
0.245	-0.000004	0.00003
0.246	-0.00000395	0.00003
0.247	-0.00000385	0.00003
0.248	-0.00000385	0.00003
0.249	-0.0000038	0.000025
0.25	-0.00000375	0.000025
0.251	-0.00000375	0.000025
0.252	-0.00000375	0.000025
0.253	-0.0000037	0.000025
0.254	-0.0000037	0.000025
0.255	-0.0000037	0.000025
0.256	-0.00000365	0.00003
0.257	-0.00000365	0.00003
0.258	-0.00000355	0.00003
0.259	-0.0000035	0.000035
0.26	-0.00000345	0.000035
0.261	-0.00000335	0.000035
0.262	-0.0000033	0.000035
0.263	-0.00000325	0.000035
0.264	-0.00000315	0.000035
0.265	-0.00000305	0.00003
0.266	-0.00000305	0.00003
0.267	-0.0000029	0.00003
0.268	-0.00000285	0.00003
0.269	-0.00000275	0.000025
0.27	-0.0000027	0.000025
0.271	-0.00000255	0.000025
0.272	-0.0000024	0.000025
0.273	-0.0000023	0.000025
0.274	-0.00000205	0.000025
0.275	-0.0000018	0.00003
0.276	-0.0000016	0.00003
0.277	-0.0000013	0.00003
0.278	-0.00000095	0.00003
0.279	-0.00000065	0.000035
0.28	-0.00000035	0.000035
0.281	0	0.000035
0.282	0.0000003	0.000035
0.283	0.0000006	0.000035
0.284	0.00000075	0.000035
0.285	0.00000095	0.000035
0.286	0.00000105	0.00003
0.287	0.00000105	0.00003
0.288	0.00000105	0.00003
0.289	0.000001	0.00003
0.29	0.0000009	0.000025
0.291	0.00000075	0.000025
0.292	0.0000005	0.000025
0.293	0.00000025	0.000025
0.294	0	0.000025
0.295	-0.0000003	0.00003
0.296	-0.00000065	0.00003
0.297	-0.00000095	0.00003
0.298	-0.00000125	0.000035
0.299	-0.0000015	0.000035
0.3	-0.0000017	0.000035
0.301	-0.0000019	0.000035
0.302	-0.00000205	0.000035
0.303	-0.0000022	0.000035
0.304	-0.0000023	0.000035
0.305	-0.0000024	0.000035
0.306	-0.0000024	0.00003
0.307	-0.00000245	0.00003
0.308	-0.00000245	0.00003
0.309	-0.00000245	0.00003
0.31	-0.0000025	0.00003
0.311	-0.0000024	0.000025
0.312	-0.00000245	0.000025
0.313	-0.0000025	0.000025
0.314	-0.0000025	0.00003
0.315	-0.0000025	0.00003
0.316	-0.00000255	0.00003
0.317	-0.00000265	0.00003
0.318	-0.0000027	0.000035
0.319	-0.0000028	0.000035
0.32	-0.0000029	0.000035
0.321	-0.00000305	0.000035
0.322	-0.0000031	0.000035
0.323	-0.00000325	0.000035
0.324	-0.0000034	0.000035
0.325	-0.0000035	0.000035
0.326	-0.00000365	0.00003
0.327	-0.0000037	0.00003
0.328	-0.00000375	0.00003
0.329	-0.0000038	0.000025
0.33	-0.00000375	0.000025
0.331	-0.0000036	0.000025
0.332	-0.00000345	0.000025
0.333	-0.00000325	0.000025
0.334	-0.00000305	0.000025
0.335	-0.00000275	0.000025
0.336	-0.0000025	0.00003
0.337	-0.0000022	0.00003
0.338	-0.00000195	0.00003
0.339	-0.0000017	0.00003
0.34	-0.0000015	0.000035
0.341	-0.00000125	0.000035
0.342	-0.00000115	0.000035
0.343	-0.00000105	0.000035
0.344	-0.000001	0.000035
0.345	-0.00000095	0.00003
0.346	-0.000001	0.00003
0.347	-0.00000115	0.00003
0.348	-0.00000125	0.00003
0.349	-0.00000145	0.000025
0.35	-0.0000016	0.000025
0.351	-0.00000185	0.000025
0.352	-0.000002	0.000025
0.353	-0.00000225	0.000025
0.354	-0.00000245	0.000025
0.355	-0.0000026	0.000025
0.356	-0.0000028	0.00003
0.357	-0.00000295	0.00003
0.358	-0.00000305	0.00003
0.359	-0.00000315	0.000035
0.36	-0.0000033	0.000035
0.361	-0.00000335	0.000035
0.362	-0.00000335	0.000035
0.363	-0.00000345	0.000035
0.364	-0.0000035	0.000035
0.365	-0.00000345	0.000035
0.366	-0.0000035	0.00003
0.367	-0.0000035	0.00003
0.368	-0.0000035	0.00003
0.369	-0.0000035	0.00003
0.37	-0.0000035	0.000025
0.371	-0.0000035	0.000025
0.372	-0.00000355	0.000025
0.373	-0.0000036	0.000025
0.374	-0.0000037	0.000025
0.375	-0.0000037	0.00003
0.376	-0.00000375	0.00003
0.377	-0.00000385	0.00003
0.378	-0.00000385	0.000035
0.379	-0.0000039	0.000035
0.38	-0.00000395	0.000035
0.381	-0.000004	0.000035
0.382	-0.00000405	0.000035
0.383	-0.0000041	0.000035
0.384	-0.00000415	0.000035
0.385	-0.00000415	0.000035
0.386	-0.0000042	0.000035
0.387	-0.0000042	0.00003
0.388	-0.0000042	0.00003
0.389	-0.0000043	0.00003
0.39	-0.0000043	0.00003
0.391	-0.00000435	0.00003
0.392	-0.0000044	0.000025
0.393	-0.0000045	0.00003
0.394	-0.00000455	0.00003
0.395	-0.00000465	0.00003
0.396	-0.00000475	0.00003
0.397	-0.0000048	0.00003
0.398	-0.0000048	0.000035
0.399	-0.00000485	0.000035
0.4	-0.00000485	0.000035
0.401	-0.0000049	0.000035
0.402	-0.0000049	0.000035
0.403	-0.00000485	0.000035
0.404	-0.00000485	0.000035
0.405	-0.00000475	0.000035
0.406	-0.0000047	0.000035
0.407	-0.0000046	0.00003
0.408	-0.00000445	0.00003
0.409	-0.00000435	0.00003
0.41	-0.0000042	0.00003
0.411	-0.0000041	0.00003
0.412	-0.00000395	0.000025
0.413	-0.00000385	0.00003
0.414	-0.00000375	0.00003
0.415	-0.00000365	0.00003
0.416	-0.0000036	0.00003
0.417	-0.0000036	0.00003
0.418	-0.0000036	0.000035
0.419	-0.0000036	0.000035
0.42	-0.0000037	0.000035
0.421	-0.0000038	0.000035
0.422	-0.0000039	0.000035
0.423	-0.0000041	0.000035
0.424	-0.00000425	0.000035
0.425	-0.0000044	0.000035
0.426	-0.0000046	0.00003
0.427	-0.00000475	0.00003
0.428	-0.00000485	0.00003
0.429	-0.000005	0.00003
0.43	-0.0000051	0.000025
0.431	-0.0000051	0.000025
0.432	-0.0000051	0.000025
0.433	-0.0000051	0.000025
0.434	-0.00000505	0.000025
0.435	-0.00000495	0.00003
0.436	-0.00000485	0.00003
0.437	-0.0000047	0.00003
0.438	-0.0000045	0.00003
0.439	-0.00000435	0.000035
0.44	-0.0000042	0.000035
0.441	-0.00000395	0.000035
0.442	-0.0000038	0.000035
0.443	-0.00000365	0.000035
0.444	-0.0000035	0.000035
0.445	-0.0000034	0.000035
0.446	-0.0000033	0.00003
0.447	-0.00000325	0.00003
0.448	-0.0000032	0.00003
0.449	-0.0000032	0.000025
0.45	-0.00000315	0.000025
0.451	-0.0000032	0.000025
0.452	-0.0000032	0.000025
0.453	-0.0000032	0.000025
0.454	-0.00000325	0.000025
0.455	-0.00000325	0.00003
0.456	-0.0000033	0.00003
0.457	-0.0000033	0.00003
0.458	-0.0000033	0.00003
0.459	-0.00000335	0.000035
0.46	-0.00000335	0.000035
0.461	-0.00000335	0.000035
0.462	-0.00000335	0.000035
0.463	-0.00000335	0.000035
0.464	-0.00000335	0.000035
0.465	-0.00000335	0.000035
0.466	-0.00000335	0.00003
0.467	-0.0000034	0.00003
0.468	-0.00000335	0.00003
0.469	-0.00000345	0.00003
0.47	-0.00000345	0.000025
0.471	-0.00000345	0.000025
0.472	-0.0000035	0.000025
0.473	-0.0000035	0.000025
0.474	-0.0000035	0.000025
0.475	-0.00000345	0.00003
0.476	-0.00000345	0.00003
0.477	-0.0000034	0.00003
0.478	-0.0000033	0.00003
0.479	-0.00000325	0.000035
0.48	-0.0000032	0.000035
0.481	-0.0000031	0.000035
0.482	-0.00000305	0.000035
0.483	-0.00000295	0.000035
0.484	-0.0000029	0.000035
0.485	-0.0000028	0.000035
0.486	-0.00000275	0.00003
0.487	-0.0000027	0.00003
0.488	-0.0000026	0.00003
0.489	-0.00000255	0.00003
0.49	-0.00000255	0.000025
0.491	-0.0000025	0.000025
0.492	-0.00000245	0.000025
0.493	-0.00000245	0.000025
0.494	-0.00000245	0.000025
0.495	-0.0000024	0.00003
0.496	-0.0000024	0.00003
0.497	-0.0000024	0.00003
0.498	-0.00000235	0.00003
0.499	-0.0000023	0.000035
0.5	-0.0000023	0.000035
0.501	-0.00000225	0.000035
0.502	-0.00000225	0.000035
0.503	-0.00000215	0.000035
0.504	-0.00000215	0.000035
0.505	-0.00000205	0.000035
0.506	-0.000002	0.00003
0.507	-0.0000019	0.00003
0.508	-0.0000018	0.00003
0.509	-0.0000017	0.000025
0.51	-0.00000165	0.000025
0.511	-0.00000155	0.000025
0.512	-0.00000145	0.000025
0.513	-0.0000014	0.000025
0.514	-0.00000135	0.000025
0.515	-0.00000125	0.000025
0.516	-0.00000125	0.00003
0.517	-0.0000012	0.00003
0.518	-0.00000115	0.00003
0.519	-0.0000011	0.00003
0.52	-0.00000105	0.000035
0.521	-0.00000105	0.000035
0.522	-0.00000105	0.000035
0.523	-0.000001	0.000035
0.524	-0.000001	0.000035
0.525	-0.00000095	0.00003
0.526	-0.00000095	0.00003
0.527	-0.000001	0.00003
0.528	-0.000001	0.000025
0.529	-0.00000105	0.000025
0.53	-0.0000011	0.000025
0.531	-0.00000115	0.000025
0.532	-0.0000012	0.000025
0.533	-0.0000013	0.000025
0.534	-0.00000135	0.000025
0.535	-0.0000014	0.000025
0.536	-0.00000155	0.000025
0.537	-0.00000165	0.000025
0.538	-0.00000175	0.00003
0.539	-0.0000018	0.00003
0.54	-0.0000019	0.00003
0.541	-0.00000195	0.00003
0.542	-0.000002	0.00003
0.543	-0.00000205	0.00003
0.544	-0.0000021	0.00003
0.545	-0.0000021	0.00003
0.546	-0.00000215	0.000025
0.547	-0.0000022	0.000025
0.548	-0.0000022	0.000025
0.549	-0.00000225	0.00002
0.55	-0.0000022	0.00002
0.551	-0.00000225	0.00002
0.552	-0.00000225	0.00002
0.553	-0.00000225	0.00002
0.554	-0.0000023	0.00002
0.555	-0.00000225	0.00002
0.556	-0.00000225	0.00002
0.557	-0.00000225	0.000025
0.558	-0.0000022	0.000025
0.559	-0.00000215	0.000025
0.56	-0.0000021	0.000025
0.561	-0.000002	0.000025
0.562	-0.00000195	0.000025
0.563	-0.00000185	0.000025
0.564	-0.00000175	0.000025
0.565	-0.00000165	0.000025
0.566	-0.0000016	0.000025
0.567	-0.00000155	0.00002
0.568	-0.0000015	0.00002
0.569	-0.0000014	0.00002
0.57	-0.00000145	0.00002
0.571	-0.0000014	0.00002
0.572	-0.0000014	0.00002
0.573	-0.0000015	0.00002
0.574	-0.0000016	0.00002
0.575	-0.00000165	0.00002
0.576	-0.0000018	0.00002
0.577	-0.00000195	0.00002
0.578	-0.00000205	0.000025
0.579	-0.0000022	0.000025
0.58	-0.0000024	0.000025
0.581	-0.0000025	0.000025
0.582	-0.00000255	0.000025
0.583	-0.0000026	0.000025
0.584	-0.00000265	0.000025
0.585	-0.00000255	0.000025
0.586	-0.00000255	0.000025
0.587	-0.00000245	0.000025
0.588	-0.0000023	0.00002
0.589	-0.00000215	0.00002
0.59	-0.000002	0.00002
0.591	-0.00000185	0.00002
0.592	-0.0000017	0.00002
0.593	-0.0000015	0.00002
0.594	-0.0000014	0.00002
0.595	-0.00000125	0.00002
0.596	-0.00000115	0.00002
0.597	-0.0000011	0.000025
0.598	-0.00000105	0.000025
0.599	-0.00000105	0.000025
0.6	-0.00000105	0.00003
0.601	-0.0000011	0.00003
0.602	-0.00000115	0.00003
0.603	-0.0000013	0.00003
0.604	-0.00000135	0.00003
0.605	-0.00000145	0.000025
0.606	-0.00000155	0.000025
0.607	-0.0000016	0.000025
0.608	-0.00000165	0.000025
0.609	-0.00000175	0.00002
0.61	-0.0000018	0.00002
0.611	-0.0000018	0.00002
0.612	-0.0000018	0.00002
0.613	-0.0000018	0.00002
0.614	-0.00000175	0.00002
0.615	-0.0000017	0.00002
0.616	-0.0000017	0.00002
0.617	-0.00000165	0.000025
0.618	-0.0000016	0.000025
0.619	-0.00000155	0.000025
0.62	-0.00000155	0.000025
0.621	-0.00000155	0.000025
0.622	-0.0000016	0.000025
0.623	-0.0000016	0.000025
0.624	-0.0000017	0.000025
0.625	-0.00000175	0.000025
0.626	-0.0000019	0.000025
0.627	-0.000002	0.000025
0.628	-0.0000021	0.00002
0.629	-0.0000023	0.00002
0.63	-0.0000024	0.00002
0.631	-0.00000255	0.00002
0.632	-0.0000027	0.00002
0.633	-0.0000028	0.00002
0.634	-0.0000029	0.00002
0.635	-0.00000295	0.00002
0.636	-0.00000295	0.00002
0.637	-0.00000295	0.000025
0.638	-0.0000029	0.000025
0.639	-0.00000285	0.000025
0.64	-0.00000275	0.000025
0.641	-0.00000265	0.000025
0.642	-0.0000026	0.000025
0.643	-0.0000025	0.000025
0.644	-0.0000024	0.000025
0.645	-0.0000023	0.000025
0.646	-0.00000225	0.000025
0.647	-0.00000215	0.000025
0.648	-0.0000021	0.00002
0.649	-0.00000205	0.00002
0.65	-0.000002	0.00002
0.651	-0.00000195	0.00002
0.652	-0.00000195	0.00002
0.653	-0.0000019	0.00002
0.654	-0.0000019	0.00002
0.655	-0.0000018	0.00002
0.656	-0.0000018	0.00002
0.657	-0.0000017	0.000025
0.658	-0.00000155	0.000025
0.659	-0.0000014	0.000025
0.66	-0.0000012	0.000025
0.661	-0.00000105	0.000025
0.662	-0.0000008	0.00003
0.663	-0.0000006	0.000025
0.664	-0.00000035	0.000025
0.665	0	0.000025
0.666	0.0000002	0.000025
0.667	0.0000004	0.000025
0.668	0.00000055	0.00002
0.669	0.00000075	0.00002
0.67	0.00000085	0.00002
0.671	0.0000009	0.00002
0.672	0.0000009	0.00002
0.673	0.00000085	0.00002
0.674	0.00000075	0.00002
0.675	0.0000006	0.00002
0.676	0.0000004	0.00002
0.677	0.00000015	0.000025
0.678	-0.0000001	0.000025
0.679	-0.00000035	0.000025
0.68	-0.0000006	0.000025
0.681	-0.00000085	0.00003
0.682	-0.0000011	0.00003
0.683	-0.00000135	0.00003
0.684	-0.00000155	0.00003
0.685	-0.0000017	0.000025
0.686	-0.00000185	0.000025
0.687	-0.00000195	0.000025
0.688	-0.00000195	0.000025
0.689	-0.000002	0.00002
0.69	-0.00000195	0.00002
0.691	-0.0000019	0.00002
0.692	-0.0000018	0.00002
0.693	-0.00000175	0.00002
0.694	-0.00000165	0.00002
0.695	-0.0000015	0.00002
0.696	-0.0000014	0.000025
0.697	-0.00000125	0.000025
0.698	-0.0000011	0.000025
0.699	-0.000001	0.00003
0.7	-0.00000085	0.00003
0.701	-0.00000075	0.00003
0.702	-0.00000065	0.00003
0.703	-0.0000006	0.00003
0.704	-0.0000005	0.00003
0.705	-0.0000004	0.00003
0.706	-0.0000003	0.000025
0.707	-0.0000003	0.000025
0.708	-0.0000002	0.000025
0.709	-0.00000015	0.000025
0.71	-0.0000001	0.00002
0.711	0	0.00002
0.712	0.00000005	0.00002
0.713	0.0000001	0.00002
0.714	0.00000015	0.00002
0.715	0.00000025	0.000025
0.716	0.00000025	0.000025
0.717	0.00000035	0.000025
0.718	0.00000035	0.000025
0.719	0.0000004	0.00003
0.72	0.0000004	0.00003
0.721	0.00000035	0.00003
0.722	0.0000003	0.00003
0.723	0.0000002	0.00003
0.724	0.00000015	0.00003
0.725	0.00000005	0.00003
0.726	-0.00000015	0.000025
0.727	-0.0000003	0.000025
0.728	-0.0000005	0.000025
0.729	-0.0000007	0.00002
0.73	-0.0000009	0.00002
0.731	-0.0000011	0.00002
0.732	-0.0000013	0.00002
0.733	-0.0000015	0.00002
0.734	-0.0000016	0.00002
0.735	-0.0000017	0.00002
0.736	-0.0000018	0.000025
0.737	-0.00000185	0.000025
0.738	-0.00000175	0.000025
0.739	-0.0000017	0.000025
0.74	-0.00000155	0.00003
0.741	-0.00000135	0.00003
0.742	-0.00000115	0.00003
0.743	-0.0000009	0.00003
0.744	-0.00000065	0.00003
0.745	-0.00000035	0.000025
0.746	-0.0000001	0.000025
0.747	0.00000015	0.000025
0.748	0.00000045	0.000025
0.749	0.00000065	0.00002
0.75	0.00000085	0.00002
0.751	0.000001	0.00002
0.752	0.0000011	0.00002
0.753	0.0000012	0.00002
0.754	0.0000012	0.00002
0.755	0.00000125	0.00002
0.756	0.00000125	0.000025
0.757	0.0000012	0.000025
0.758	0.0000012	0.000025
0.759	0.00000115	0.000025
0.76	0.00000105	0.00003
0.761	0.000001	0.00003
0.762	0.0000009	0.00003
0.763	0.0000008	0.00003
0.764	0.00000065	0.00003
0.765	0.0000005	0.000025
0.766	0.00000035	0.000025
0.767	0.00000025	0.000025
0.768	0.0000001	0.000025
0.769	0	0.00002
0.77	-0.00000025	0.00002
0.771	-0.0000004	0.00002
0.772	-0.0000006	0.00002
0.773	-0.00000075	0.00002
0.774	-0.00000095	0.00002
0.775	-0.00000105	0.00002
0.776	-0.0000012	0.000025
0.777	-0.00000135	0.000025
0.778	-0.0000014	0.000025
0.779	-0.0000015	0.000025
0.78	-0.00000155	0.00003
0.781	-0.00000165	0.00003
0.782	-0.00000165	0.00003
0.783	-0.00000165	0.00003
0.784	-0.0000017	0.00003
0.785	-0.0000016	0.000025
0.786	-0.00000155	0.000025
0.787	-0.0000015	0.000025
0.788	-0.00000135	0.000025
0.789	-0.00000125	0.00002
0.79	-0.00000115	0.00002
0.791	-0.00000095	0.00002
0.792	-0.0000008	0.00002
0.793	-0.0000007	0.00002
0.794	-0.0000006	0.00002
0.795	-0.0000004	0.00002
0.796	-0.00000035	0.000025
0.797	-0.00000025	0.000025
0.798	-0.00000015	0.000025
0.799	0	0.000025
0.8	0.00000005	0.00003
0.801	0.00000005	0.00003
0.802	0.0000001	0.00003
0.803	0.00000005	0.00003
0.804	0.0000001	0.00003
0.805	0.0000001	0.00003
0.806	0.0000001	0.000025
0.807	0.00000005	0.000025
0.808	0.0000001	0.000025
0.809	0	0.000025
0.81	0.00000005	0.00002
0.811	0.00000005	0.00002
0.812	0.00000005	0.00002
0.813	0	0.00002
0.814	0	0.00002
0.815	0.00000005	0.000025
0.816	0	0.000025
0.817	0	0.000025
0.818	0	0.000025
0.819	-0.0000001	0.00003
0.82	-0.0000002	0.00003
0.821	-0.00000025	0.00003
0.822	-0.00000035	0.00003
0.823	-0.0000005	0.00003
0.824	-0.00000065	0.00003
0.825	-0.0000008	0.00003
0.826	-0.00000105	0.000025
0.827	-0.0000012	0.000025
0.828	-0.00000135	0.000025
0.829	-0.00000145	0.000025
0.83	-0.0000016	0.00002
0.831	-0.0000017	0.00002
0.832	-0.00000175	0.00002
0.833	-0.0000017	0.00002
0.834	-0.00000165	0.00002
0.835	-0.00000155	0.000025
0.836	-0.00000145	0.000025
0.837	-0.0000013	0.000025
0.838	-0.0000011	0.000025
0.839	-0.00000085	0.00003
0.84	-0.0000006	0.00003
0.841	-0.00000035	0.00003
0.842	0	0.00003
0.843	0.0000002	0.00003
0.844	0.0000004	0.00003
0.845	0.0000007	0.00003
0.846	0.00000085	0.000025
0.847	0.00000105	0.000025
0.848	0.0000012	0.000025
0.849	0.0000013	0.000025
0.85	0.0000014	0.00002
0.851	0.00000145	0.00002
0.852	0.00000145	0.00002
0.853	0.00000145	0.00002
0.854	0.00000135	0.00002
0.855	0.00000135	0.00002
0.856	0.0000012	0.000025
0.857	0.00000115	0.000025
0.858	0.00000105	0.000025
0.859	0.00000095	0.00003
0.86	0.0000008	0.00003
0.861	0.0000007	0.00003
0.862	0.00000065	0.00003
0.863	0.00000055	0.00003
0.864	0.0000005	0.00003
0.865	0.00000045	0.00003
0.866	0.0000004	0.000025
0.867	0.0000004	0.000025
0.868	0.0000004	0.000025
0.869	0.0000004	0.000025
0.87	0.0000004	0.00002
0.871	0.0000004	0.00002
0.872	0.0000004	0.00002
0.873	0.0000004	0.00002
0.874	0.0000004	0.00002
0.875	0.0000004	0.000025
0.876	0.00000035	0.000025
0.877	0.00000035	0.000025
0.878	0.0000003	0.00003
0.879	0.00000025	0.00003
0.88	0.00000025	0.00003
0.881	0.0000002	0.00003
0.882	0.00000015	0.00003
0.883	0.0000001	0.00003
0.884	0.00000005	0.00003
0.885	0.00000005	0.00003
0.886	0.00000005	0.00003
0.887	0	0.000025
0.888	0	0.000025
0.889	0	0.000025
0.89	-0.0000001	0.000025
0.891	-0.00000015	0.00002
0.892	-0.00000015	0.00002
0.893	-0.00000025	0.00002
0.894	-0.0000003	0.000025
0.895	-0.0000003	0.000025
0.896	-0.00000045	0.000025
0.897	-0.00000045	0.000025
0.898	-0.00000045	0.00003
0.899	-0.0000005	0.00003
0.9	-0.0000005	0.00003
0.901	-0.00000055	0.00003
0.902	-0.0000006	0.00003
0.903	-0.0000006	0.00003
0.904	-0.00000055	0.00003
0.905	-0.0000005	0.00003
0.906	-0.00000045	0.00003
0.907	-0.0000004	0.000025
0.908	-0.00000025	0.000025
0.909	-0.00000015	0.000025
0.91	-0.0000001	0.00002
0.911	0.00000005	0.00002
0.912	0.0000001	0.00002
0.913	0.00000015	0.00002
0.914	0.0000002	0.00002
0.915	0.0000003	0.000025
0.916	0.00000025	0.000025
0.917	0.00000025	0.000025
0.918	0.00000025	0.000025
0.919	0.00000015	0.00003
0.92	0.00000005	0.00003
0.921	0	0.00003
0.922	-0.00000015	0.00003
0.923	-0.00000025	0.00003
0.924	-0.00000035	0.00003
0.925	-0.0000005	0.00003
0.926	-0.00000065	0.000025
0.927	-0.00000075	0.000025
0.928	-0.0000009	0.000025
0.929	-0.00000095	0.000025
0.93	-0.00000105	0.00002
0.931	-0.00000115	0.00002
0.932	-0.00000115	0.00002
0.933	-0.0000012	0.00002
0.934	-0.00000125	0.00002
0.935	-0.0000012	0.000025
0.936	-0.0000012	0.000025
0.937	-0.00000115	0.000025
0.938	-0.0000011	0.000025
0.939	-0.00000105	0.00003
0.94	-0.0000009	0.00003
0.941	-0.0000008	0.00003
0.942	-0.00000065	0.00003
0.943	-0.0000006	0.00003
0.944	-0.0000005	0.00003
0.945	-0.00000035	0.00003
0.946	-0.00000025	0.000025
0.947	-0.00000015	0.000025
0.948	0	0.000025
0.949	0.00000005	0.000025
0.95	0.0000001	0.00002
0.951	0.0000002	0.00002
0.952	0.00000025	0.00002
0.953	0.0000003	0.00002
0.954	0.00000035	0.00002
0.955	0.0000004	0.000025
0.956	0.00000045	0.000025
0.957	0.0000005	0.000025
0.958	0.00000055	0.000025
0.959	0.0000006	0.00003
0.96	0.0000007	0.00003
0.961	0.0000008	0.00003
0.962	0.00000095	0.00003
0.963	0.00000105	0.00003
0.964	0.00000115	0.00003
0.965	0.00000135	0.00003
0.966	0.00000145	0.000025
0.967	0.00000155	0.000025
0.968	0.00000165	0.000025
0.969	0.0000017	0.000025
0.97	0.00000175	0.00002
0.971	0.0000018	0.00002
0.972	0.0000018	0.00002
0.973	0.0000018	0.00002
0.974	0.00000175	0.00002
0.975	0.00000175	0.00002
0.976	0.00000165	0.000025
0.977	0.0000016	0.000025
0.978	0.0000015	0.000025
0.979	0.0000014	0.00003
0.98	0.0000013	0.00003
0.981	0.0000012	0.00003
0.982	0.00000115	0.00003
0.983	0.00000105	0.00003
0.984	0.00000095	0.00003
0.985	0.0000009	0.00003
0.986	0.00000085	0.000025
0.987	0.00000085	0.000025
0.988	0.00000085	0.000025
0.989	0.0000008	0.000025
0.99	0.00000085	0.00002
0.991	0.0000009	0.00002
0.992	0.00000095	0.00002
0.993	0.000001	0.00002
0.994	0.0000011	0.00002
0.995	0.0000012	0.000025
0.996	0.00000125	0.000025
0.997	0.00000135	0.000025
0.998	0.0000014	0.000025
0.999	0.0000015	0.00003
1	0.0000016	0.00003
1.001	0.0000016	0.00003
1.002	0.0000017	0.00003
1.003	0.0000017	0.00003
1.004	0.00000165	0.00003
1.005	0.0000017	0.00003
1.006	0.0000017	0.000025
1.007	0.00000165	0.000025
1.008	0.00000165	0.000025
1.009	0.00000155	0.000025
1.01	0.0000015	0.00002
1.011	0.0000014	0.00002
1.012	0.0000013	0.00002
1.013	0.0000012	0.00002
1.014	0.0000011	0.00002
1.015	0.000001	0.00002
1.016	0.000001	0.000025
1.017	0.00000095	0.000025
1.018	0.00000095	0.000025
1.019	0.00000095	0.000025
1.02	0.00000095	0.00003
1.021	0.0000011	0.00003
1.022	0.0000012	0.00003
1.023	0.00000135	0.00003
1.024	0.00000155	0.00003
1.025	0.00000175	0.000025
1.026	0.00000195	0.000025
1.027	0.0000022	0.000025
1.028	0.00000245	0.00002
1.029	0.0000027	0.00002
1.03	0.0000029	0.00002
1.031	0.0000031	0.00002
1.032	0.00000325	0.00002
1.033	0.0000033	0.00002
1.034	0.00000335	0.00002
1.035	0.00000335	0.00002
1.036	0.0000032	0.00002
1.037	0.00000295	0.000025
1.038	0.0000028	0.000025
1.039	0.0000025	0.000025
1.04	0.00000215	0.000025
1.041	0.00000175	0.00003
1.042	0.0000014	0.00003
1.043	0.00000095	0.00003
1.044	0.00000055	0.00003
1.045	0.0000002	0.000025
1.046	-0.00000015	0.000025
1.047	-0.00000045	0.000025
1.048	-0.0000006	0.000025
1.049	-0.00000075	0.00002
1.05	-0.0000008	0.00002
1.051	-0.0000008	0.00002
1.052	-0.0000007	0.00002
1.053	-0.00000055	0.00002
1.054	-0.0000004	0.00002
1.055	-0.00000015	0.00002
1.056	0.00000015	0.000025
1.057	0.0000004	0.000025
1.058	0.00000065	0.000025
1.059	0.000001	0.000025
1.06	0.0000012	0.00003
1.061	0.00000145	0.00003
1.062	0.0000017	0.00003
1.063	0.00000185	0.00003
1.064	0.000002	0.00003
1.065	0.0000022	0.00003
1.066	0.0000023	0.000025
1.067	0.0000024	0.000025
1.068	0.0000025	0.000025
1.069	0.0000025	0.000025
1.07	0.00000255	0.00002
1.071	0.00000265	0.00002
1.072	0.0000027	0.00002
1.073	0.0000027	0.00002
1.074	0.00000275	0.00002
1.075	0.0000028	0.00002
1.076	0.00000275	0.000025
1.077	0.00000275	0.000025
1.078	0.00000275	0.000025
1.079	0.0000027	0.000025
1.08	0.0000026	0.00003
1.081	0.0000026	0.00003
1.082	0.00000255	0.00003
1.083	0.00000245	0.00003
1.084	0.0000024	0.00003
1.085	0.00000235	0.00003
1.086	0.0000022	0.000025
1.087	0.00000205	0.000025
1.088	0.00000195	0.000025
1.089	0.00000185	0.000025
1.09	0.0000017	0.00002
1.091	0.0000015	0.00002
1.092	0.0000014	0.00002
1.093	0.00000125	0.00002
1.094	0.00000105	0.00002
1.095	0.0000009	0.00002
1.096	0.0000007	0.000025
1.097	0.0000004	0.000025
1.098	0.00000015	0.000025
1.099	-0.0000001	0.000025
1.1	-0.00000035	0.00003
1.101	-0.0000007	0.00003
1.102	-0.000001	0.00003
1.103	-0.00000125	0.00003
1.104	-0.00000155	0.00003
1.105	-0.0000018	0.00003
1.106	-0.000002	0.000025
1.107	-0.00000215	0.000025
1.108	-0.0000023	0.000025
1.109	-0.0000023	0.000025
1.11	-0.00000235	0.00002
1.111	-0.0000023	0.00002
1.112	-0.00000215	0.00002
1.113	-0.000002	0.00002
1.114	-0.0000017	0.00002
1.115	-0.00000145	0.00002
1.116	-0.00000115	0.000025
1.117	-0.00000085	0.000025
1.118	-0.00000055	0.000025
1.119	-0.00000025	0.000025
1.12	0	0.00003
1.121	0.0000003	0.00003
1.122	0.0000005	0.00003
1.123	0.0000007	0.00003
1.124	0.00000085	0.00003
1.125	0.00000105	0.00003
1.126	0.00000115	0.000025
1.127	0.00000125	0.000025
1.128	0.0000013	0.000025
1.129	0.00000135	0.000025
1.13	0.0000014	0.00002
1.131	0.0000014	0.00002
1.132	0.00000145	0.00002
1.133	0.00000145	0.00002
1.134	0.00000145	0.00002
1.135	0.0000015	0.000025
1.136	0.00000155	0.000025
1.137	0.0000016	0.000025
1.138	0.0000017	0.000025
1.139	0.00000175	0.00003
1.14	0.00000185	0.00003
1.141	0.00000195	0.00003
1.142	0.0000021	0.00003
1.143	0.00000225	0.00003
1.144	0.0000024	0.00003
1.145	0.0000026	0.00003
1.146	0.0000028	0.00003
1.147	0.00000295	0.000025
1.148	0.00000315	0.000025
1.149	0.00000335	0.000025
1.15	0.00000345	0.000025
1.151	0.0000036	0.00002
1.152	0.0000037	0.00002
1.153	0.0000038	0.00002
1.154	0.0000038	0.00002
1.155	0.0000039	0.000025
1.156	0.0000039	0.000025
1.157	0.0000039	0.000025
1.158	0.0000039	0.000025
1.159	0.0000039	0.00003
1.16	0.0000038	0.00003
1.161	0.00000375	0.00003
1.162	0.00000375	0.00003
1.163	0.00000365	0.00003
1.164	0.0000036	0.00003
1.165	0.0000035	0.00003
1.166	0.0000034	0.000025
1.167	0.00000325	0.000025
1.168	0.00000315	0.000025
1.169	0.000003	0.000025
1.17	0.0000029	0.00002
1.171	0.00000275	0.00002
1.172	0.0000026	0.00002
1.173	0.0000024	0.00002
1.174	0.00000225	0.00002
1.175	0.00000215	0.000025
1.176	0.000002	0.000025
1.177	0.00000185	0.000025
1.178	0.00000175	0.000025
1.179	0.00000165	0.00003
1.18	0.0000016	0.00003
1.181	0.0000016	0.00003
1.182	0.0000016	0.00003
1.183	0.0000016	0.00003
1.184	0.00000165	0.00003
1.185	0.00000175	0.00003
1.186	0.00000185	0.000025
1.187	0.00000195	0.000025
1.188	0.0000021	0.000025
1.189	0.00000225	0.000025
1.19	0.0000024	0.00002
1.191	0.0000025	0.00002
1.192	0.00000265	0.00002
1.193	0.0000027	0.00002
1.194	0.00000275	0.00002
1.195	0.00000275	0.00002
1.196	0.00000275	0.000025
1.197	0.00000265	0.000025
1.198	0.0000026	0.000025
1.199	0.00000245	0.00003
1.2	0.00000235	0.00003
1.201	0.0000022	0.00003
1.202	0.00000205	0.00003
1.203	0.0000019	0.00003
1.204	0.00000175	0.00003
1.205	0.0000016	0.00003
1.206	0.00000155	0.000025
1.207	0.0000015	0.000025
1.208	0.0000015	0.000025
1.209	0.00000155	0.00002
1.21	0.00000165	0.00002
1.211	0.00000185	0.00002
1.212	0.0000021	0.00002
1.213	0.00000235	0.00002
1.214	0.00000265	0.00002
1.215	0.000003	0.00002
1.216	0.00000335	0.00002
1.217	0.0000037	0.000025
1.218	0.00000405	0.000025
1.219	0.0000044	0.000025
1.22	0.0000047	0.000025
1.221	0.0000049	0.00003
1.222	0.00000515	0.00003
1.223	0.0000053	0.00003
1.224	0.0000054	0.00003
1.225	0.00000545	0.000025
1.226	0.0000054	0.000025
1.227	0.00000535	0.000025
1.228	0.00000525	0.000025
1.229	0.0000051	0.00002
1.23	0.00000495	0.00002
1.231	0.00000475	0.00002
1.232	0.0000046	0.00002
1.233	0.00000445	0.00002
1.234	0.00000425	0.00002
1.235	0.0000041	0.00002
1.236	0.000004	0.00002
1.237	0.0000038	0.000025
1.238	0.00000375	0.000025
1.239	0.00000365	0.000025
1.24	0.00000355	0.00003
1.241	0.0000035	0.00003
1.242	0.0000035	0.00003
1.243	0.00000345	0.00003
1.244	0.00000345	0.00003
1.245	0.0000035	0.00003
1.246	0.00000345	0.000025
1.247	0.0000035	0.000025
1.248	0.0000035	0.000025
1.249	0.0000035	0.000025
1.25	0.0000035	0.00002
1.251	0.00000345	0.00002
1.252	0.0000034	0.00002
1.253	0.00000335	0.00002
1.254	0.00000325	0.00002
1.255	0.0000032	0.00002
1.256	0.00000305	0.000025
1.257	0.0000029	0.000025
1.258	0.00000275	0.000025
1.259	0.0000026	0.00003
1.26	0.00000235	0.00003
1.261	0.0000022	0.00003
1.262	0.000002	0.00003
1.263	0.0000018	0.00003
1.264	0.00000155	0.00003
1.265	0.00000145	0.00003
1.266	0.00000125	0.000025
1.267	0.0000011	0.000025
1.268	0.000001	0.000025
1.269	0.00000095	0.000025
1.27	0.00000085	0.00002
1.271	0.00000085	0.00002
1.272	0.0000008	0.00002
1.273	0.0000008	0.00002
1.274	0.0000008	0.00002
1.275	0.0000008	0.000025
1.276	0.00000085	0.000025
1.277	0.00000085	0.000025
1.278	0.00000085	0.000025
1.279	0.00000085	0.00003
1.28	0.00000085	0.00003
1.281	0.0000009	0.00003
1.282	0.0000009	0.00003
1.283	0.0000009	0.00003
1.284	0.00000095	0.00003
1.285	0.000001	0.00003
1.286	0.00000105	0.00003
1.287	0.0000012	0.000025
1.288	0.0000014	0.000025
1.289	0.00000155	0.000025
1.29	0.00000175	0.000025
1.291	0.000002	0.00002
1.292	0.00000225	0.00002
1.293	0.00000245	0.00002
1.294	0.0000027	0.00002
1.295	0.000003	0.000025
1.296	0.00000315	0.000025
1.297	0.0000033	0.000025
1.298	0.0000035	0.000025
1.299	0.0000036	0.00003
1.3	0.0000037	0.00003
1.301	0.00000365	0.00003
1.302	0.0000037	0.00003
1.303	0.0000036	0.00003
1.304	0.0000035	0.00003
1.305	0.0000034	0.00003
1.306	0.00000325	0.00003
1.307	0.00000315	0.000025
1.308	0.000003	0.000025
1.309	0.00000295	0.000025
1.31	0.0000029	0.000025
1.311	0.00000285	0.00002
1.312	0.00000285	0.00002
1.313	0.00000285	0.00002
1.314	0.0000029	0.00002
1.315	0.000003	0.000025
1.316	0.0000031	0.000025
1.317	0.00000325	0.000025
1.318	0.00000335	0.000025
1.319	0.00000355	0.00003
1.32	0.0000037	0.00003
1.321	0.0000039	0.00003
1.322	0.00000405	0.00003
1.323	0.0000042	0.00003
1.324	0.00000435	0.00003
1.325	0.00000445	0.00003
1.326	0.00000455	0.00003
1.327	0.00000465	0.000025
1.328	0.0000047	0.000025
1.329	0.00000465	0.000025
1.33	0.0000047	0.000025
1.331	0.0000047	0.00002
1.332	0.00000465	0.00002
1.333	0.0000046	0.00002
1.334	0.0000045	0.00002
1.335	0.00000445	0.000025
1.336	0.0000043	0.000025
1.337	0.0000042	0.000025
1.338	0.00000415	0.000025
1.339	0.0000041	0.00003
1.34	0.000004	0.00003
1.341	0.000004	0.00003
1.342	0.00000405	0.00003
1.343	0.00000405	0.00003
1.344	0.0000041	0.00003
1.345	0.0000042	0.00003
1.346	0.0000043	0.00003
1.347	0.0000044	0.000025
1.348	0.00000455	0.000025
1.349	0.0000047	0.000025
1.35	0.00000485	0.00002
1.351	0.00000495	0.00002
1.352	0.00000515	0.00002
1.353	0.0000053	0.00002
1.354	0.00000535	0.00002
1.355	0.00000545	0.00002
1.356	0.00000555	0.000025
1.357	0.00000555	0.000025
1.358	0.00000555	0.000025
1.359	0.0000055	0.000025
1.36	0.00000545	0.00003
1.361	0.0000053	0.00003
1.362	0.0000052	0.00003
1.363	0.0000051	0.00003
1.364	0.00000495	0.00003
1.365	0.00000485	0.00003
1.366	0.00000475	0.000025
1.367	0.0000046	0.000025
1.368	0.0000046	0.000025
1.369	0.0000045	0.000025
1.37	0.0000045	0.00002
1.371	0.00000455	0.00002
1.372	0.00000455	0.00002
1.373	0.0000046	0.00002
1.374	0.0000047	0.00002
1.375	0.0000048	0.00002
1.376	0.0000049	0.000025
1.377	0.000005	0.000025
1.378	0.0000051	0.000025
1.379	0.0000052	0.000025
1.38	0.00000525	0.00003
1.381	0.0000053	0.00003
1.382	0.00000535	0.00003
1.383	0.00000535	0.00003
1.384	0.00000535	0.00003
1.385	0.00000535	0.00003
1.386	0.0000053	0.000025
1.387	0.0000052	0.000025
1.388	0.00000515	0.000025
1.389	0.0000051	0.00002
1.39	0.000005	0.00002
1.391	0.00000495	0.00002
1.392	0.000005	0.00002
1.393	0.0000049	0.00002
1.394	0.0000049	0.00002
1.395	0.0000049	0.00002
1.396	0.0000049	0.00002
1.397	0.0000049	0.000025
1.398	0.0000049	0.000025
1.399	0.00000495	0.000025
1.4	0.000005	0.000025
1.401	0.000005	0.00003
1.402	0.0000051	0.00003
1.403	0.00000515	0.00003
1.404	0.0000052	0.00003
1.405	0.00000525	0.000025
1.406	0.00000535	0.000025
1.407	0.0000054	0.000025
1.408	0.00000545	0.000025
1.409	0.00000555	0.00002
1.41	0.00000565	0.00002
1.411	0.00000565	0.00002
1.412	0.0000057	0.00002
1.413	0.00000575	0.00002
1.414	0.00000575	0.00002
1.415	0.0000058	0.00002
1.416	0.00000575	0.00002
1.417	0.0000057	0.000025
1.418	0.00000565	0.000025
1.419	0.0000056	0.000025
1.42	0.0000055	0.00003
1.421	0.00000535	0.00003
1.422	0.00000525	0.00003
1.423	0.0000051	0.00003
1.424	0.00000495	0.00003
1.425	0.00000475	0.00003
1.426	0.0000046	0.000025
1.427	0.0000044	0.000025
1.428	0.0000043	0.000025
1.429	0.00000415	0.000025
1.43	0.000004	0.000025
1.431	0.00000385	0.00002
1.432	0.0000038	0.00002
1.433	0.0000037	0.00002
1.434	0.00000365	0.00002
1.435	0.00000365	0.000025
1.436	0.00000365	0.000025
1.437	0.00000365	0.000025
1.438	0.0000037	0.000025
1.439	0.00000385	0.00003
1.44	0.00000395	0.00003
1.441	0.0000041	0.00003
1.442	0.00000425	0.00003
1.443	0.0000044	0.00003
1.444	0.00000455	0.00003
1.445	0.0000047	0.00003
1.446	0.0000049	0.00003
1.447	0.000005	0.00003
1.448	0.0000051	0.000025
1.449	0.00000525	0.000025
1.45	0.0000054	0.000025
1.451	0.00000545	0.000025
1.452	0.0000055	0.000025
1.453	0.0000056	0.000025
1.454	0.00000555	0.000025
1.455	0.0000056	0.000025
1.456	0.0000056	0.000025
1.457	0.00000555	0.000025
1.458	0.0000056	0.00003
1.459	0.0000056	0.00003
1.46	0.0000056	0.00003
1.461	0.00000565	0.00003
1.462	0.0000057	0.00003
1.463	0.00000575	0.00003
1.464	0.0000058	0.00003
1.465	0.0000059	0.00003
1.466	0.00000605	0.00003
1.467	0.0000062	0.000025
1.468	0.0000064	0.000025
1.469	0.00000655	0.000025
1.47	0.00000675	0.000025
1.471	0.00000695	0.000025
1.472	0.00000715	0.00002
1.473	0.0000073	0.00002
1.474	0.00000745	0.000025
1.475	0.0000076	0.000025
1.476	0.0000077	0.000025
1.477	0.00000775	0.000025
1.478	0.0000078	0.00003
1.479	0.0000078	0.00003
1.48	0.0000078	0.00003
1.481	0.00000775	0.00003
1.482	0.00000775	0.00003
1.483	0.00000765	0.00003
1.484	0.0000076	0.00003
1.485	0.00000755	0.00003
1.486	0.0000075	0.00003
1.487	0.00000745	0.00003
1.488	0.00000745	0.000025
1.489	0.0000075	0.000025
1.49	0.00000755	0.000025
1.491	0.0000076	0.000025
1.492	0.0000077	0.00002
1.493	0.0000078	0.00002
1.494	0.0000079	0.000025
1.495	0.00000795	0.000025
1.496	0.00000805	0.000025
1.497	0.00000805	0.000025
1.498	0.0000081	0.00003
1.499	0.0000081	0.00003
1.5	0.00000815	0.00003
1.501	0.00000805	0.00003
1.502	0.00000805	0.00003
1.503	0.00000795	0.00003
1.504	0.0000079	0.00003
1.505	0.00000785	0.00003
1.506	0.0000078	0.00003
1.507	0.0000077	0.000025
1.508	0.00000765	0.000025
1.509	0.00000765	0.000025
1.51	0.00000755	0.000025
1.511	0.0000075	0.00002
1.512	0.0000075	0.00002
1.513	0.00000745	0.00002
1.514	0.00000735	0.00002
1.515	0.00000735	0.000025
1.516	0.0000073	0.000025
1.517	0.00000725	0.000025
1.518	0.0000072	0.000025
1.519	0.00000715	0.00003
1.52	0.0000071	0.00003
1.521	0.000007	0.00003
1.522	0.00000705	0.00003
1.523	0.000007	0.00003
1.524	0.000007	0.00003
1.525	0.000007	0.00003
1.526	0.00000705	0.000025
1.527	0.0000071	0.000025
1.528	0.0000072	0.000025
1.529	0.0000073	0.000025
1.53	0.00000735	0.00002
1.531	0.0000075	0.00002
1.532	0.00000765	0.00002
1.533	0.0000078	0.00002
1.534	0.000008	0.00002
1.535	0.00000815	0.00002
1.536	0.0000083	0.000025
1.537	0.0000085	0.000025
1.538	0.00000865	0.000025
1.539	0.00000885	0.000025
1.54	0.00000905	0.00003
1.541	0.00000925	0.00003
1.542	0.00000945	0.00003
1.543	0.00000965	0.00003
1.544	0.00000985	0.00003
1.545	0.00001015	0.00003
1.546	0.00001035	0.000025
1.547	0.00001055	0.000025
1.548	0.00001075	0.000025
1.549	0.000011	0.000025
1.55	0.0000112	0.00002
1.551	0.00001135	0.00002
1.552	0.0000115	0.00002
1.553	0.00001165	0.00002
1.554	0.0000117	0.00002
1.555	0.0000118	0.00002
1.556	0.0000119	0.000025
1.557	0.0000119	0.000025
1.558	0.00001195	0.000025
1.559	0.00001195	0.00003
1.56	0.0000119	0.00003
1.561	0.0000118	0.00003
1.562	0.00001175	0.00003
1.563	0.0000117	0.00003
1.564	0.0000115	0.00003
1.565	0.0000114	0.00003
1.566	0.00001125	0.00003
1.567	0.0000111	0.000025
1.568	0.00001095	0.000025
1.569	0.00001085	0.000025
1.57	0.00001075	0.00002
1.571	0.0000107	0.00002
1.572	0.00001065	0.00002
1.573	0.0000107	0.00002
1.574	0.00001075	0.00002
1.575	0.00001085	0.00002
1.576	0.000011	0.000025
1.577	0.0000112	0.000025
1.578	0.0000114	0.000025
1.579	0.00001165	0.000025
1.58	0.00001195	0.00003
1.581	0.00001225	0.00003
1.582	0.0000126	0.00003
1.583	0.00001295	0.00003
1.584	0.00001325	0.00003
1.585	0.00001355	0.00003
1.586	0.0000139	0.000025
1.587	0.0000142	0.000025
1.588	0.0000145	0.000025
1.589	0.00001485	0.000025
1.59	0.0000151	0.00002
1.591	0.00001545	0.00002
1.592	0.0000157	0.00002
1.593	0.00001595	0.00002
1.594	0.00001615	0.00002
1.595	0.0000164	0.00002
1.596	0.0000166	0.000025
1.597	0.00001675	0.000025
1.598	0.00001695	0.000025
1.599	0.00001715	0.000025
1.6	0.0000173	0.00003
1.601	0.0000174	0.00003
1.602	0.0000176	0.00003
1.603	0.00001775	0.00003
1.604	0.0000179	0.00003
1.605	0.00001805	0.00003
1.606	0.00001825	0.000025
1.607	0.0000184	0.000025
1.608	0.0000186	0.000025
1.609	0.00001895	0.000025
1.61	0.0000192	0.00002
1.611	0.0000195	0.00002
1.612	0.0000199	0.00002
1.613	0.00002035	0.00002
1.614	0.0000208	0.00002
1.615	0.0000213	0.00002
1.616	0.0000219	0.000025
1.617	0.0000225	0.000025
1.618	0.00002315	0.000025
1.619	0.0000238	0.00003
1.62	0.00002445	0.00003
1.621	0.0000251	0.00003
1.622	0.00002575	0.00003
1.623	0.0000264	0.00003
1.624	0.00002695	0.00003
1.625	0.0000275	0.00003
1.626	0.00002795	0.00003
1.627	0.00002835	0.000025
1.628	0.0000287	0.000025
1.629	0.00002895	0.000025
1.63	0.0000291	0.000025
1.631	0.0000292	0.000025
1.632	0.0000293	0.00002
1.633	0.0000292	0.00002
1.634	0.0000292	0.000025
1.635	0.00002905	0.000025
1.636	0.0000289	0.000025
1.637	0.0000287	0.000025
1.638	0.0000285	0.00003
1.639	0.0000283	0.00003
1.64	0.000028	0.00003
1.641	0.00002775	0.00003
1.642	0.0000274	0.00003
1.643	0.0000271	0.00003
1.644	0.00002665	0.00003
1.645	0.0000263	0.00003
1.646	0.00002585	0.00003
1.647	0.0000254	0.00003
1.648	0.0000249	0.000025
1.649	0.0000244	0.000025
1.65	0.00002385	0.000025
1.651	0.00002325	0.000025
1.652	0.0000228	0.000025
1.653	0.00002225	0.000025
1.654	0.0000217	0.000025
1.655	0.00002125	0.000025
1.656	0.00002085	0.000025
1.657	0.00002055	0.000025
1.658	0.00002025	0.00003
1.659	0.00002005	0.00003
1.66	0.0000199	0.00003
1.661	0.0000198	0.00003
1.662	0.00001985	0.00003
1.663	0.00001985	0.00003
1.664	0.00001995	0.00003
1.665	0.00002005	0.00003
1.666	0.00002015	0.00003
1.667	0.0000204	0.000025
1.668	0.00002055	0.000025
1.669	0.00002075	0.000025
1.67	0.0000209	0.000025
1.671	0.00002105	0.000025
1.672	0.00002125	0.00002
1.673	0.0000214	0.00002
1.674	0.0000215	0.00002
1.675	0.00002165	0.000025
1.676	0.00002175	0.000025
1.677	0.00002185	0.000025
1.678	0.00002195	0.000025
1.679	0.00002205	0.00003
1.68	0.00002215	0.00003
1.681	0.00002225	0.00003
1.682	0.0000224	0.00003
1.683	0.0000224	0.00003
1.684	0.00002245	0.00003
1.685	0.0000225	0.00003
1.686	0.00002255	0.00003
1.687	0.0000225	0.000025
1.688	0.00002245	0.000025
1.689	0.00002235	0.000025
1.69	0.0000223	0.000025
1.691	0.0000222	0.000025
1.692	0.0000221	0.00002
1.693	0.00002205	0.00002
1.694	0.00002195	0.000025
1.695	0.00002185	0.000025
1.696	0.00002185	0.000025
1.697	0.0000219	0.000025
1.698	0.00002195	0.000025
1.699	0.0000221	0.00003
1.7	0.0000223	0.00003
1.701	0.0000225	0.00003
1.702	0.0000228	0.00003
1.703	0.0000231	0.00003
1.704	0.00002345	0.00003
1.705	0.00002385	0.00003
1.706	0.0000243	0.00003
1.707	0.00002475	0.00003
1.708	0.00002525	0.000025
1.709	0.00002575	0.000025
1.71	0.0000262	0.000025
1.711	0.0000267	0.000025
1.712	0.0000272	0.000025
1.713	0.0000276	0.000025
1.714	0.000028	0.000025
1.715	0.0000284	0.000025
1.716	0.0000288	0.000025
1.717	0.0000291	0.000025
1.718	0.00002935	0.00003
1.719	0.0000296	0.00003
1.72	0.0000298	0.00003
1.721	0.00003	0.00003
1.722	0.00003015	0.000035
1.723	0.0000302	0.000035
1.724	0.00003025	0.000035
1.725	0.00003035	0.00003
1.726	0.0000304	0.00003
1.727	0.00003035	0.00003
1.728	0.00003035	0.00003
1.729	0.00003035	0.000025
1.73	0.0000303	0.000025
1.731	0.00003025	0.000025
1.732	0.0000302	0.000025
1.733	0.00003015	0.000025
1.734	0.00003005	0.000025
1.735	0.00003	0.000025
1.736	0.0000299	0.000025
1.737	0.0000298	0.00003
1.738	0.0000297	0.00003
1.739	0.00002965	0.00003
1.74	0.00002955	0.00003
1.741	0.00002945	0.000035
1.742	0.0000294	0.000035
1.743	0.00002935	0.000035
1.744	0.0000292	0.000035
1.745	0.00002915	0.00003
1.746	0.000029	0.00003
1.747	0.00002885	0.00003
1.748	0.0000287	0.00003
1.749	0.0000286	0.000025
1.75	0.0000284	0.000025
1.751	0.00002825	0.000025
1.752	0.00002805	0.000025
1.753	0.00002785	0.000025
1.754	0.00002765	0.000025
1.755	0.00002745	0.000025
1.756	0.00002725	0.000025
1.757	0.000027	0.00003
1.758	0.00002675	0.00003
1.759	0.00002655	0.00003
1.76	0.00002635	0.00003
1.761	0.00002615	0.00003
1.762	0.00002595	0.000035
1.763	0.00002575	0.000035
1.764	0.0000256	0.00003
1.765	0.0000254	0.00003
1.766	0.0000253	0.00003
1.767	0.00002515	0.00003
1.768	0.00002505	0.000025
1.769	0.000025	0.000025
1.77	0.0000249	0.000025
1.771	0.00002485	0.000025
1.772	0.0000248	0.000025
1.773	0.00002475	0.000025
1.774	0.00002465	0.000025
1.775	0.00002455	0.000025
1.776	0.00002455	0.000025
1.777	0.00002445	0.000025
1.778	0.00002435	0.00003
1.779	0.0000243	0.00003
1.78	0.0000242	0.00003
1.781	0.0000241	0.00003
1.782	0.00002405	0.00003
1.783	0.000024	0.00003
1.784	0.00002395	0.00003
1.785	0.0000239	0.00003
1.786	0.00002395	0.00003
1.787	0.000024	0.00003
1.788	0.00002405	0.000025
1.789	0.00002415	0.000025
1.79	0.00002425	0.000025
1.791	0.00002435	0.000025
1.792	0.0000245	0.000025
1.793	0.0000246	0.000025
1.794	0.00002475	0.000025
1.795	0.00002485	0.000025
1.796	0.00002495	0.000025
1.797	0.000025	0.000025
1.798	0.0000251	0.000025
1.799	0.0000251	0.00003
1.8	0.0000251	0.00003
1.801	0.000025	0.00003
1.802	0.00002495	0.00003
1.803	0.0000248	0.00003
1.804	0.0000246	0.00003
1.805	0.00002445	0.00003
1.806	0.0000242	0.00003
1.807	0.00002395	0.00003
1.808	0.00002375	0.000025
1.809	0.0000235	0.000025
1.81	0.0000232	0.000025
1.811	0.0000229	0.000025
1.812	0.0000227	0.00002
1.813	0.00002245	0.00002
1.814	0.0000222	0.000025
1.815	0.000022	0.000025
1.816	0.00002175	0.000025
1.817	0.0000216	0.000025
1.818	0.0000214	0.000025
1.819	0.0000213	0.00003
1.82	0.00002115	0.00003
1.821	0.00002095	0.00003
1.822	0.00002085	0.00003
1.823	0.00002065	0.00003
1.824	0.0000205	0.00003
1.825	0.00002035	0.00003
1.826	0.00002025	0.00003
1.827	0.00002005	0.00003
1.828	0.00001985	0.000025
1.829	0.0000197	0.000025
1.83	0.0000196	0.000025
1.831	0.0000194	0.000025
1.832	0.0000193	0.000025
1.833	0.00001915	0.00002
1.834	0.00001895	0.000025
1.835	0.0000188	0.000025
1.836	0.0000186	0.000025
1.837	0.00001845	0.000025
1.838	0.0000183	0.000025
1.839	0.00001815	0.00003
1.84	0.0000179	0.00003
1.841	0.00001775	0.00003
1.842	0.00001755	0.00003
1.843	0.00001725	0.00003
1.844	0.000017	0.00003
1.845	0.0000167	0.00003
1.846	0.00001635	0.00003
1.847	0.00001605	0.00003
1.848	0.0000157	0.000025
1.849	0.00001535	0.000025
1.85	0.000015	0.000025
1.851	0.0000146	0.000025
1.852	0.0000143	0.000025
1.853	0.000014	0.000025
1.854	0.00001365	0.000025
1.855	0.0000134	0.000025
1.856	0.0000132	0.000025
1.857	0.000013	0.000025
1.858	0.00001285	0.00003
1.859	0.0000128	0.00003
1.86	0.0000127	0.00003
1.861	0.00001265	0.00003
1.862	0.0000127	0.00003
1.863	0.00001275	0.00003
1.864	0.00001275	0.00003
1.865	0.0000127	0.00003
1.866	0.0000127	0.00003
1.867	0.00001265	0.00003
1.868	0.0000126	0.000025
1.869	0.00001255	0.000025
1.87	0.0000124	0.000025
1.871	0.0000123	0.000025
1.872	0.0000122	0.000025
1.873	0.00001205	0.000025
1.874	0.000012	0.000025
1.875	0.0000119	0.000025
1.876	0.0000119	0.000025
1.877	0.0000119	0.000025
1.878	0.0000119	0.00003
1.879	0.0000119	0.00003
1.88	0.000012	0.00003
1.881	0.00001205	0.00003
1.882	0.00001215	0.00003
1.883	0.00001215	0.00003
1.884	0.0000122	0.00003
1.885	0.0000122	0.00003
1.886	0.00001215	0.00003
1.887	0.00001205	0.00003
1.888	0.0000119	0.000025
1.889	0.0000118	0.000025
1.89	0.00001155	0.000025
1.891	0.0000113	0.000025
1.892	0.00001105	0.000025
1.893	0.0000108	0.00002
1.894	0.00001045	0.000025
1.895	0.0000102	0.000025
1.896	0.00000985	0.000025
1.897	0.00000955	0.000025
1.898	0.0000093	0.000025
1.899	0.000009	0.00003
1.9	0.00000875	0.00003
1.901	0.0000084	0.00003
1.902	0.0000082	0.00003
1.903	0.000008	0.00003
1.904	0.00000775	0.00003
1.905	0.0000076	0.00003
1.906	0.0000075	0.00003
1.907	0.00000735	0.000025
1.908	0.00000725	0.000025
1.909	0.0000072	0.000025
1.91	0.0000071	0.000025
1.911	0.0000071	0.00002
1.912	0.00000705	0.00002
1.913	0.000007	0.00002
1.914	0.00000695	0.00002
1.915	0.0000069	0.00002
1.916	0.0000069	0.000025
1.917	0.00000685	0.000025
1.918	0.00000685	0.000025
1.919	0.0000068	0.000025
1.92	0.00000675	0.00003
1.921	0.0000067	0.00003
1.922	0.0000067	0.00003
1.923	0.0000066	0.00003
1.924	0.00000655	0.00003
1.925	0.0000065	0.00003
1.926	0.00000645	0.00003
1.927	0.0000063	0.000025
1.928	0.0000062	0.000025
1.929	0.0000061	0.000025
1.93	0.00000595	0.00002
1.931	0.0000058	0.00002
1.932	0.0000056	0.00002
1.933	0.0000054	0.00002
1.934	0.0000052	0.00002
1.935	0.00000495	0.00002
1.936	0.00000475	0.000025
1.937	0.00000445	0.000025
1.938	0.0000042	0.000025
1.939	0.000004	0.000025
1.94	0.0000037	0.00003
1.941	0.00000345	0.00003
1.942	0.00000325	0.00003
1.943	0.000003	0.00003
1.944	0.0000028	0.00003
1.945	0.0000026	0.00003
1.946	0.00000245	0.00003
1.947	0.0000023	0.000025
1.948	0.0000022	0.000025
1.949	0.00000215	0.000025
1.95	0.0000021	0.000025
1.951	0.000002	0.00002
1.952	0.000002	0.00002
1.953	0.000002	0.00002
1.954	0.000002	0.00002
1.955	0.000002	0.00002
1.956	0.00000205	0.000025
1.957	0.0000021	0.000025
1.958	0.0000022	0.000025
1.959	0.0000022	0.00003
1.96	0.00000235	0.00003
1.961	0.00000235	0.00003
1.962	0.00000245	0.00003
1.963	0.00000255	0.00003
1.964	0.00000265	0.00003
1.965	0.0000028	0.00003
1.966	0.0000029	0.00003
1.967	0.000003	0.000025
1.968	0.00000315	0.000025
1.969	0.00000335	0.000025
1.97	0.00000345	0.000025
1.971	0.00000365	0.000025
1.972	0.00000385	0.00002
1.973	0.000004	0.00002
1.974	0.00000415	0.000025
1.975	0.0000043	0.000025
1.976	0.0000045	0.000025
1.977	0.0000046	0.000025
1.978	0.0000047	0.000025
1.979	0.00000485	0.00003
1.98	0.00000495	0.00003
1.981	0.000005	0.00003
1.982	0.00000515	0.00003
1.983	0.0000052	0.00003
1.984	0.00000525	0.00003
1.985	0.0000052	0.00003
1.986	0.0000052	0.00003
1.987	0.0000052	0.00003
1.988	0.00000515	0.000025
1.989	0.0000051	0.000025
1.99	0.000005	0.000025
1.991	0.0000049	0.000025
1.992	0.00000475	0.000025
1.993	0.00000465	0.000025
1.994	0.0000045	0.000025
1.995	0.0000044	0.000025
1.996	0.00000435	0.000025
1.997	0.0000043	0.000025
1.998	0.00000425	0.00003
1.999	0.00000435	0.00003
2	0.00000445	0.00003
2.001	0.0000046	0.00003
2.002	0.0000048	0.00003
2.003	0.00000505	0.00003
2.004	0.0000053	0.00003
2.005	0.00000565	0.00003
2.006	0.000006	0.00003
2.007	0.00000635	0.00003
2.008	0.0000067	0.000025
2.009	0.00000705	0.000025
2.01	0.0000073	0.000025
2.011	0.0000075	0.000025
2.012	0.0000077	0.000025
2.013	0.00000785	0.000025
2.014	0.00000785	0.000025
2.015	0.00000785	0.000025
2.016	0.0000078	0.000025
2.017	0.0000077	0.000025
2.018	0.00000755	0.00003
2.019	0.0000074	0.00003
2.02	0.00000715	0.00003
2.021	0.0000069	0.00003
2.022	0.0000067	0.00003
2.023	0.00000645	0.00003
2.024	0.00000625	0.00003
2.025	0.000006	0.00003
2.026	0.0000059	0.00003
2.027	0.00000575	0.00003
2.028	0.00000555	0.00003
2.029	0.00000545	0.000025
2.03	0.00000535	0.000025
2.031	0.0000052	0.000025
2.032	0.00000515	0.000025
2.033	0.000005	0.000025
2.034	0.0000049	0.000025
2.035	0.00000475	0.000025
2.036	0.00000465	0.000025
2.037	0.00000445	0.000025
2.038	0.0000043	0.00003
2.039	0.0000041	0.00003
2.04	0.00000395	0.00003
2.041	0.0000037	0.00003
2.042	0.00000355	0.00003
2.043	0.00000335	0.00003
2.044	0.0000032	0.00003
2.045	0.00000305	0.00003
2.046	0.00000295	0.00003
2.047	0.0000029	0.00003
2.048	0.0000028	0.000025
2.049	0.0000028	0.000025
2.05	0.0000028	0.000025
2.051	0.0000028	0.000025
2.052	0.00000285	0.00002
2.053	0.0000029	0.00002
2.054	0.00000295	0.00002
2.055	0.00000305	0.000025
2.056	0.00000315	0.000025
2.057	0.00000325	0.000025
2.058	0.00000335	0.000025
2.059	0.00000345	0.00003
2.06	0.0000035	0.00003
2.061	0.00000355	0.00003
2.062	0.0000036	0.00003
2.063	0.0000036	0.00003
2.064	0.00000355	0.00003
2.065	0.0000035	0.00003
2.066	0.00000345	0.00003
2.067	0.00000335	0.000025
2.068	0.0000032	0.000025
2.069	0.0000032	0.000025
2.07	0.0000031	0.000025
2.071	0.000003	0.000025
2.072	0.00000295	0.00002
2.073	0.00000295	0.00002
2.074	0.00000295	0.00002
2.075	0.00000295	0.000025
2.076	0.000003	0.000025
2.077	0.00000305	0.000025
2.078	0.00000315	0.000025
2.079	0.00000325	0.00003
2.08	0.00000335	0.00003
2.081	0.00000345	0.00003
2.082	0.0000036	0.00003
2.083	0.0000037	0.00003
2.084	0.00000375	0.00003
2.085	0.00000385	0.00003
2.086	0.00000395	0.00003
2.087	0.00000395	0.00003
2.088	0.0000039	0.000025
2.089	0.0000039	0.000025
2.09	0.0000038	0.000025
2.091	0.00000375	0.000025
2.092	0.0000037	0.00002
2.093	0.00000355	0.00002
2.094	0.00000345	0.00002
2.095	0.0000033	0.000025
2.096	0.00000325	0.000025
2.097	0.00000305	0.000025
2.098	0.0000029	0.000025
2.099	0.00000275	0.00003
2.1	0.0000026	0.00003
2.101	0.00000235	0.00003
2.102	0.00000225	0.00003
2.103	0.0000021	0.00003
2.104	0.0000019	0.00003
2.105	0.00000175	0.00003
2.106	0.0000016	0.00003
2.107	0.00000145	0.000025
2.108	0.00000135	0.000025
2.109	0.00000125	0.000025
2.11	0.00000115	0.000025
2.111	0.00000105	0.00002
2.112	0.00000095	0.00002
2.113	0.00000095	0.00002
2.114	0.0000009	0.00002
2.115	0.00000085	0.000025
2.116	0.00000085	0.000025
2.117	0.00000085	0.000025
2.118	0.0000009	0.000025
2.119	0.00000095	0.00003
2.12	0.000001	0.00003
2.121	0.0000011	0.00003
2.122	0.00000125	0.00003
2.123	0.0000014	0.00003
2.124	0.0000016	0.00003
2.125	0.00000175	0.00003
2.126	0.000002	0.00003
2.127	0.0000022	0.00003
2.128	0.00000245	0.000025
2.129	0.00000265	0.000025
2.13	0.0000029	0.000025
2.131	0.00000315	0.000025
2.132	0.00000335	0.00002
2.133	0.0000035	0.00002
2.134	0.0000037	0.000025
2.135	0.00000385	0.000025
2.136	0.000004	0.000025
2.137	0.0000041	0.000025
2.138	0.00000425	0.000025
2.139	0.00000435	0.00003
2.14	0.0000044	0.00003
2.141	0.0000045	0.00003
2.142	0.00000455	0.00003
2.143	0.0000046	0.00003
2.144	0.0000046	0.00003
2.145	0.00000465	0.00003
2.146	0.0000047	0.00003
2.147	0.0000047	0.00003
2.148	0.0000047	0.000025
2.149	0.0000047	0.000025
2.15	0.00000475	0.000025
2.151	0.0000047	0.00002
2.152	0.0000047	0.00002
2.153	0.0000047	0.00002
2.154	0.00000465	0.00002
2.155	0.0000046	0.00002
2.156	0.0000046	0.000025
2.157	0.0000045	0.000025
2.158	0.00000445	0.000025
2.159	0.00000445	0.000025
2.16	0.00000435	0.00003
2.161	0.0000043	0.00003
2.162	0.00000425	0.00003
2.163	0.00000415	0.00003
2.164	0.00000405	0.00003
2.165	0.00000395	0.00003
2.166	0.00000385	0.00003
2.167	0.00000375	0.000025
2.168	0.00000365	0.000025
2.169	0.00000355	0.000025
2.17	0.00000345	0.00002
2.171	0.0000034	0.00002
2.172	0.00000335	0.00002
2.173	0.00000325	0.00002
2.174	0.0000032	0.00002
2.175	0.00000315	0.00002
2.176	0.00000315	0.000025
2.177	0.00000315	0.000025
2.178	0.0000032	0.000025
2.179	0.00000325	0.000025
2.18	0.0000033	0.00003
2.181	0.0000033	0.00003
2.182	0.0000034	0.00003
2.183	0.00000345	0.00003
2.184	0.0000035	0.00003
2.185	0.00000355	0.00003
2.186	0.00000355	0.00003
2.187	0.00000355	0.000025
2.188	0.0000035	0.000025
2.189	0.0000035	0.000025
2.19	0.0000034	0.000025
2.191	0.0000033	0.00002
2.192	0.0000032	0.00002
2.193	0.00000305	0.00002
2.194	0.00000295	0.00002
2.195	0.0000028	0.00002
2.196	0.0000027	0.000025
2.197	0.00000255	0.000025
2.198	0.00000245	0.000025
2.199	0.0000024	0.000025
2.2	0.00000235	0.00003
2.201	0.0000023	0.00003
2.202	0.0000023	0.00003
2.203	0.0000023	0.00003
2.204	0.00000225	0.00003
2.205	0.00000235	0.00003
2.206	0.0000024	0.00003
2.207	0.0000025	0.000025
2.208	0.00000255	0.000025
2.209	0.0000027	0.000025
2.21	0.0000028	0.000025
2.211	0.00000295	0.00002
2.212	0.0000031	0.00002
2.213	0.00000325	0.00002
2.214	0.0000034	0.00002
2.215	0.00000355	0.00002
2.216	0.00000365	0.000025
2.217	0.00000375	0.000025
2.218	0.0000038	0.000025
2.219	0.0000039	0.000025
2.22	0.00000385	0.00003
2.221	0.0000039	0.00003
2.222	0.0000039	0.00003
2.223	0.00000385	0.00003
2.224	0.00000375	0.00003
2.225	0.0000037	0.00003
2.226	0.0000036	0.00003
2.227	0.0000035	0.000025
2.228	0.0000034	0.000025
2.229	0.00000335	0.000025
2.23	0.00000325	0.000025
2.231	0.00000315	0.00002
2.232	0.00000315	0.00002
2.233	0.00000315	0.00002
2.234	0.00000315	0.00002
2.235	0.00000315	0.00002
2.236	0.0000032	0.000025
2.237	0.00000325	0.000025
2.238	0.0000033	0.000025
2.239	0.0000034	0.000025
2.24	0.00000345	0.00003
2.241	0.0000035	0.00003
2.242	0.0000035	0.00003
2.243	0.0000036	0.00003
2.244	0.00000365	0.00003
2.245	0.00000365	0.00003
2.246	0.0000037	0.00003
2.247	0.0000037	0.000025
2.248	0.0000037	0.000025
2.249	0.0000037	0.000025
2.25	0.0000037	0.000025
2.251	0.0000037	0.00002
2.252	0.00000365	0.00002
2.253	0.00000365	0.00002
2.254	0.00000365	0.00002
2.255	0.0000037	0.00002
2.256	0.0000037	0.000025
2.257	0.00000375	0.000025
2.258	0.00000375	0.000025
2.259	0.00000385	0.000025
2.26	0.0000039	0.00003
2.261	0.00000395	0.00003
2.262	0.000004	0.00003
2.263	0.00000405	0.00003
2.264	0.00000405	0.00003
2.265	0.00000415	0.00003
2.266	0.00000415	0.00003
2.267	0.00000415	0.000025
2.268	0.00000415	0.000025
2.269	0.00000415	0.000025
2.27	0.0000041	0.000025
2.271	0.0000041	0.00002
2.272	0.00000405	0.00002
2.273	0.00000405	0.00002
2.274	0.000004	0.00002
2.275	0.00000395	0.000025
2.276	0.000004	0.000025
2.277	0.000004	0.000025
2.278	0.000004	0.000025
2.279	0.00000405	0.00003
2.28	0.0000041	0.00003
2.281	0.00000415	0.00003
2.282	0.00000425	0.00003
2.283	0.00000435	0.00003
2.284	0.00000435	0.00003
2.285	0.00000445	0.00003
2.286	0.0000045	0.00003
2.287	0.00000455	0.000025
2.288	0.00000455	0.000025
2.289	0.0000046	0.000025
2.29	0.0000046	0.000025
2.291	0.0000046	0.000025
2.292	0.00000455	0.00002
2.293	0.00000455	0.00002
2.294	0.0000045	0.00002
2.295	0.0000045	0.000025
2.296	0.0000045	0.000025
2.297	0.0000045	0.000025
2.298	0.0000045	0.000025
2.299	0.00000455	0.00003
2.3	0.00000455	0.00003
2.301	0.00000455	0.00003
2.302	0.00000455	0.00003
2.303	0.00000455	0.00003
2.304	0.00000445	0.00003
2.305	0.00000445	0.00003
2.306	0.0000044	0.00003
2.307	0.0000043	0.00003
2.308	0.00000415	0.000025
2.309	0.0000041	0.000025
2.31	0.0000039	0.000025
2.311	0.00000375	0.000025
2.312	0.0000036	0.000025
2.313	0.0000034	0.000025
2.314	0.0000032	0.000025
2.315	0.00000305	0.000025
2.316	0.0000029	0.000025
2.317	0.00000275	0.000025
2.318	0.0000026	0.00003
2.319	0.0000026	0.00003
2.32	0.0000025	0.00003
2.321	0.00000245	0.00003
2.322	0.0000024	0.00003
2.323	0.00000245	0.00003
2.324	0.00000245	0.00003
2.325	0.00000245	0.00003
2.326	0.0000025	0.00003
2.327	0.00000255	0.00003
2.328	0.00000255	0.000025
2.329	0.0000026	0.000025
2.33	0.00000265	0.000025
2.331	0.0000027	0.000025
2.332	0.0000028	0.000025
2.333	0.00000285	0.000025
2.334	0.0000029	0.000025
2.335	0.000003	0.000025
2.336	0.0000031	0.000025
2.337	0.0000032	0.000025
2.338	0.00000335	0.000025
2.339	0.0000035	0.00003
2.34	0.00000365	0.00003
2.341	0.0000038	0.00003
2.342	0.00000395	0.00003
2.343	0.00000415	0.00003
2.344	0.0000042	0.00003
2.345	0.0000043	0.00003
2.346	0.00000445	0.00003
2.347	0.0000045	0.00003
2.348	0.00000455	0.000025
2.349	0.00000455	0.000025
2.35	0.0000045	0.000025
2.351	0.0000044	0.00002
2.352	0.00000435	0.00002
2.353	0.0000042	0.00002
2.354	0.00000405	0.00002
2.355	0.00000385	0.000025
2.356	0.0000037	0.000025
2.357	0.00000355	0.000025
2.358	0.0000033	0.000025
2.359	0.0000032	0.00003
2.36	0.000003	0.00003
2.361	0.0000028	0.00003
2.362	0.0000026	0.00003
2.363	0.00000245	0.00003
2.364	0.00000225	0.00003
2.365	0.00000205	0.00003
2.366	0.00000185	0.00003
2.367	0.00000165	0.00003
2.368	0.0000014	0.000025
2.369	0.0000012	0.000025
2.37	0.000001	0.000025
2.371	0.00000085	0.000025
2.372	0.0000007	0.00002
2.373	0.00000055	0.00002
2.374	0.0000004	0.000025
2.375	0.00000035	0.000025
2.376	0.00000035	0.000025
2.377	0.00000035	0.000025
2.378	0.0000004	0.000025
2.379	0.0000005	0.00003
2.38	0.0000006	0.00003
2.381	0.00000075	0.00003
2.382	0.00000085	0.00003
2.383	0.000001	0.00003
2.384	0.0000012	0.00003
2.385	0.00000135	0.00003
2.386	0.0000015	0.00003
2.387	0.00000165	0.00003
2.388	0.00000175	0.000025
2.389	0.0000019	0.000025
2.39	0.00000195	0.000025
2.391	0.00000205	0.000025
2.392	0.0000021	0.000025
2.393	0.0000022	0.00002
2.394	0.00000225	0.000025
2.395	0.00000235	0.000025
2.396	0.0000025	0.000025
2.397	0.0000026	0.000025
2.398	0.0000028	0.000025
2.399	0.00000295	0.00003
2.4	0.00000315	0.00003
2.401	0.0000033	0.00003
2.402	0.00000355	0.00003
2.403	0.0000037	0.00003
2.404	0.00000385	0.00003
2.405	0.00000395	0.00003
2.406	0.00000415	0.00003
2.407	0.0000042	0.00003
2.408	0.00000425	0.000025
2.409	0.00000425	0.000025
2.41	0.0000042	0.000025
2.411	0.0000042	0.000025
2.412	0.00000405	0.000025
2.413	0.00000395	0.00002
2.414	0.00000385	0.000025
2.415	0.00000375	0.000025
2.416	0.00000365	0.000025
2.417	0.0000036	0.000025
2.418	0.0000035	0.000025
2.419	0.0000035	0.00003
2.42	0.00000345	0.00003
2.421	0.00000345	0.00003
2.422	0.0000035	0.00003
2.423	0.0000035	0.00003
2.424	0.0000036	0.00003
2.425	0.00000365	0.00003
2.426	0.0000037	0.00003
2.427	0.0000037	0.00003
2.428	0.00000375	0.000025
2.429	0.0000038	0.000025
2.43	0.0000038	0.000025
2.431	0.0000038	0.000025
2.432	0.00000375	0.000025
2.433	0.0000037	0.00002
2.434	0.0000036	0.000025
2.435	0.00000355	0.000025
2.436	0.0000034	0.000025
2.437	0.0000033	0.000025
2.438	0.0000032	0.000025
2.439	0.0000031	0.00003
2.44	0.00000295	0.00003
2.441	0.00000285	0.00003
2.442	0.00000275	0.00003
2.443	0.0000027	0.00003
2.444	0.0000026	0.00003
2.445	0.00000255	0.00003
2.446	0.0000025	0.00003
2.447	0.00000245	0.00003
2.448	0.0000024	0.000025
2.449	0.00000245	0.000025
2.45	0.00000245	0.000025
2.451	0.0000024	0.000025
2.452	0.00000245	0.000025
2.453	0.00000245	0.000025
2.454	0.00000245	0.000025
2.455	0.0000025	0.000025
2.456	0.00000245	0.000025
2.457	0.0000025	0.000025
2.458	0.0000025	0.000025
2.459	0.00000255	0.00003
2.46	0.00000255	0.00003
2.461	0.00000265	0.00003
2.462	0.0000027	0.00003
2.463	0.00000275	0.00003
2.464	0.00000285	0.00003
2.465	0.0000029	0.00003
2.466	0.00000305	0.00003
2.467	0.0000031	0.00003
2.468	0.00000325	0.000025
2.469	0.00000335	0.000025
2.47	0.00000345	0.000025
2.471	0.00000355	0.000025
2.472	0.00000365	0.000025
2.473	0.00000375	0.000025
2.474	0.00000385	0.000025
2.475	0.00000395	0.000025
2.476	0.00000405	0.000025
2.477	0.0000041	0.000025
2.478	0.00000415	0.000025
2.479	0.00000425	0.00003
2.48	0.0000043	0.00003
2.481	0.00000435	0.00003
2.482	0.00000445	0.00003
2.483	0.0000045	0.00003
2.484	0.00000455	0.00003
2.485	0.00000465	0.00003
2.486	0.0000047	0.00003
2.487	0.0000048	0.00003
2.488	0.0000048	0.00003
2.489	0.00000485	0.000025
2.49	0.00000485	0.000025
2.491	0.00000485	0.000025
2.492	0.0000048	0.000025
2.493	0.00000485	0.000025
2.494	0.0000048	0.000025
2.495	0.0000047	0.000025
2.496	0.0000047	0.000025
2.497	0.00000465	0.000025
2.498	0.00000455	0.00003
2.499	0.0000045	0.00003
2.5	0.00000445	0.00003
2.501	0.00000435	0.00003
2.502	0.0000043	0.00003
2.503	0.00000425	0.00003
2.504	0.00000415	0.00003
2.505	0.00000415	0.00003
2.506	0.00000415	0.00003
2.507	0.0000041	0.00003
2.508	0.0000041	0.000025
2.509	0.00000415	0.000025
2.51	0.00000415	0.000025
2.511	0.00000415	0.000025
2.512	0.0000042	0.000025
2.513	0.0000042	0.00002
2.514	0.00000415	0.00002
2.515	0.0000042	0.000025
2.516	0.0000042	0.000025
2.517	0.0000042	0.000025
2.518	0.0000042	0.000025
2.519	0.0000042	0.00003
2.52	0.0000042	0.00003
2.521	0.00000415	0.00003
2.522	0.00000415	0.00003
2.523	0.00000405	0.00003
2.524	0.000004	0.00003
2.525	0.00000395	0.00003
2.526	0.00000395	0.00003
2.527	0.0000039	0.000025
2.528	0.00000385	0.000025
2.529	0.00000385	0.000025
2.53	0.00000385	0.000025
2.531	0.0000038	0.00002
2.532	0.0000038	0.00002
2.533	0.0000038	0.00002
2.534	0.0000038	0.00002
2.535	0.00000375	0.00002
2.536	0.00000375	0.000025
2.537	0.00000375	0.000025
2.538	0.0000037	0.000025
2.539	0.00000375	0.000025
2.54	0.0000037	0.00003
2.541	0.00000365	0.00003
2.542	0.0000036	0.00003
2.543	0.00000355	0.00003
2.544	0.00000345	0.00003
2.545	0.0000034	0.00003
2.546	0.00000335	0.00003
2.547	0.00000325	0.000025
2.548	0.0000032	0.000025
2.549	0.00000315	0.000025
2.55	0.00000315	0.000025
2.551	0.00000305	0.00002
2.552	0.00000305	0.00002
2.553	0.0000031	0.00002
2.554	0.00000305	0.00002
2.555	0.0000031	0.00002
2.556	0.0000032	0.000025
2.557	0.0000033	0.000025
2.558	0.0000034	0.000025
2.559	0.00000355	0.000025
0	0.0000037	-0.00004
0.001	0.00000365	-0.00004
0.002	0.00000365	-0.00004
0.003	0.0000037	-0.00004
0.004	0.00000365	-0.00004
0.005	0.00000355	-0.00004
0.006	0.0000035	-0.00004
0.007	0.00000335	-0.00004
0.008	0.00000325	-0.000035
0.009	0.0000031	-0.000035
0.01	0.0000029	-0.00003
0.011	0.0000027	-0.00003
0.012	0.0000025	-0.000025
0.013	0.0000023	-0.00002
0.014	0.00000205	-0.000015
0.015	0.0000018	-0.00001
0.016	0.0000016	0
0.017	0.0000014	0.000005
0.018	0.0000012	0.00001
0.019	0.00000105	0.00002
0.02	0.0000009	0.000025
0.021	0.0000008	0.00003
0.022	0.00000075	0.000035
0.023	0.0000007	0.00004
0.024	0.00000065	0.00004
0.025	0.00000065	0.000045
0.026	0.00000075	0.000045
0.027	0.00000075	0.00005
0.028	0.0000008	0.00005
0.029	0.0000009	0.000055
0.03	0.000001	0.000055
0.031	0.0000011	0.00006
0.032	0.0000012	0.00006
0.033	0.00000135	0.000065
0.034	0.00000145	0.000065
0.035	0.0000016	0.00007
0.036	0.0000018	0.00007
0.037	0.00000195	0.000075
0.038	0.0000021	0.000075
0.039	0.00000225	0.000075
0.04	0.00000245	0.00008
0.041	0.0000026	0.00008
0.042	0.0000027	0.00008
0.043	0.0000029	0.00008
0.044	0.000003	0.000075
0.045	0.00000315	0.000075
0.046	0.00000325	0.00007
0.047	0.00000335	0.00007
0.048	0.00000345	0.00007
0.049	0.00000355	0.000065
0.05	0.0000036	0.000065
0.051	0.0000036	0.00006
0.052	0.0000036	0.00006
0.053	0.00000365	0.00006
0.054	0.0000036	0.00006
0.055	0.00000355	0.00006
0.056	0.0000036	0.00006
0.057	0.00000355	0.00006
0.058	0.0000035	0.00006
0.059	0.0000035	0.00006
0.06	0.0000035	0.000055
0.061	0.0000034	0.000055
0.062	0.0000034	0.000055
0.063	0.00000335	0.000055
0.064	0.00000335	0.00005
0.065	0.0000033	0.00005
0.066	0.00000325	0.000045
0.067	0.00000325	0.000045
0.068	0.00000315	0.00004
0.069	0.0000031	0.00004
0.07	0.00000305	0.000035
0.071	0.0000029	0.000035
0.072	0.00000275	0.000035
0.073	0.0000027	0.000035
0.074	0.0000026	0.000035
0.075	0.00000245	0.000035
0.076	0.00000235	0.000035
0.077	0.0000022	0.000035
0.078	0.0000021	0.000035
0.079	0.000002	0.000035
0.08	0.0000019	0.000035
0.081	0.0000018	0.000035
0.082	0.00000175	0.000035
0.083	0.0000017	0.000035
0.084	0.00000165	0.000035
0.085	0.00000165	0.00003
0.086	0.00000165	0.00003
0.087	0.00000165	0.00003
0.088	0.0000017	0.000025
0.089	0.0000017	0.000025
0.09	0.0000017	0.000025
0.091	0.00000175	0.000025
0.092	0.00000175	0.000025
0.093	0.0000018	0.000025
0.094	0.00000175	0.000025
0.095	0.00000175	0.000025
0.096	0.00000175	0.000025
0.097	0.00000165	0.00003
0.098	0.00000155	0.00003
0.099	0.0000015	0.00003
0.1	0.0000014	0.00003
0.101	0.0000013	0.00003
0.102	0.0000012	0.00003
0.103	0.0000012	0.00003
0.104	0.00000105	0.00003
0.105	0.00000105	0.00003
0.106	0.0000011	0.00003
0.107	0.00000115	0.000025
0.108	0.0000012	0.000025
0.109	0.0000013	0.000025
0.11	0.0000014	0.000025
0.111	0.0000015	0.000025
0.112	0.00000165	0.000025
0.113	0.0000018	0.000025
0.114	0.0000019	0.000025
0.115	0.00000195	0.000025
0.116	0.00000205	0.000025
0.117	0.0000021	0.00003
0.118	0.0000021	0.00003
0.119	0.0000021	0.00003
0.12	0.00000205	0.00003
0.121	0.000002	0.000035
0.122	0.0000019	0.000035
0.123	0.0000018	0.000035
0.124	0.0000017	0.00003
0.125	0.00000155	0.00003
0.126	0.0000014	0.00003
0.127	0.00000135	0.00003
0.128	0.0000012	0.000025
0.129	0.0000011	0.000025
0.13	0.000001	0.000025
0.131	0.0000009	0.000025
0.132	0.00000085	0.000025
0.133	0.00000075	0.000025
0.134	0.00000075	0.000025
0.135	0.0000007	0.000025
0.136	0.00000075	0.00003
0.137	0.00000075	0.00003
0.138	0.00000085	0.00003
0.139	0.0000009	0.00003
0.14	0.00000105	0.000035
0.141	0.0000012	0.000035
0.142	0.0000014	0.000035
0.143	0.00000165	0.000035
0.144	0.00000185	0.000035
0.145	0.00000215	0.00003
0.146	0.0000025	0.00003
0.147	0.0000028	0.00003
0.148	0.0000031	0.00003
0.149	0.0000035	0.000025
0.15	0.0000039	0.000025
0.151	0.00000425	0.000025
0.152	0.0000046	0.000025
0.153	0.00000495	0.000025
0.154	0.00000525	0.000025
0.155	0.0000056	0.00003
0.156	0.0000059	0.00003
0.157	0.00000615	0.00003
0.158	0.00000635	0.00003
0.159	0.00000655	0.000035
0.16	0.0000067	0.000035
0.161	0.0000068	0.000035
0.162	0.0000069	0.000035
0.163	0.00000695	0.000035
0.164	0.00000695	0.000035
0.165	0.00000695	0.00003
0.166	0.00000695	0.00003
0.167	0.00000695	0.00003
0.168	0.0000069	0.00003
0.169	0.00000685	0.000025
0.17	0.00000685	0.000025
0.171	0.00000685	0.000025
0.172	0.00000685	0.000025
0.173	0.0000069	0.000025
0.174	0.00000695	0.000025
0.175	0.00000705	0.00003
0.176	0.0000071	0.00003
0.177	0.00000725	0.00003
0.178	0.0000074	0.00003
0.179	0.00000755	0.000035
0.18	0.00000775	0.000035
0.181	0.00000795	0.000035
0.182	0.0000082	0.000035
0.183	0.00000845	0.000035
0.184	0.00000865	0.000035
0.185	0.00000895	0.00003
0.186	0.00000925	0.00003
0.187	0.0000095	0.00003
0.188	0.0000097	0.00003
0.189	0.00000995	0.000025
0.19	0.0000102	0.000025
0.191	0.0000104	0.000025
0.192	0.00001065	0.000025
0.193	0.00001085	0.000025
0.194	0.00001105	0.000025
0.195	0.0000112	0.00003
0.196	0.0000114	0.00003
0.197	0.0000116	0.00003
0.198	0.0000117	0.00003
0.199	0.0000118	0.000035
0.2	0.00001195	0.000035
0.201	0.00001205	0.000035
0.202	0.0000121	0.000035
0.203	0.00001225	0.000035
0.204	0.00001235	0.000035
0.205	0.0000124	0.000035
0.206	0.00001255	0.00003
0.207	0.00001265	0.00003
0.208	0.00001275	0.00003
0.209	0.00001285	0.000025
0.21	0.000013	0.000025
0.211	0.0000131	0.000025
0.212	0.00001325	0.000025
0.213	0.00001345	0.000025
0.214	0.00001365	0.000025
0.215	0.00001385	0.00003
0.216	0.00001405	0.00003
0.217	0.00001425	0.00003
0.218	0.00001445	0.00003
0.219	0.0000146	0.000035
0.22	0.0000148	0.000035
0.221	0.00001495	0.000035
0.222	0.00001505	0.000035
0.223	0.0000151	0.000035
0.224	0.0000151	0.000035
0.225	0.0000151	0.00003
0.226	0.000015	0.00003
0.227	0.0000149	0.00003
0.228	0.00001475	0.00003
0.229	0.00001455	0.000025
0.23	0.0000143	0.000025
0.231	0.00001405	0.000025
0.232	0.0000137	0.000025
0.233	0.00001345	0.000025
0.234	0.00001305	0.000025
0.235	0.00001275	0.000025
0.236	0.00001245	0.00003
0.237	0.00001215	0.00003
0.238	0.00001185	0.00003
0.239	0.00001155	0.00003
0.24	0.0000113	0.000035
0.241	0.000011	0.000035
0.242	0.00001085	0.000035
0.243	0.0000107	0.000035
0.244	0.00001055	0.00003
0.245	0.0000104	0.00003
0.246	0.00001035	0.00003
0.247	0.0000103	0.00003
0.248	0.0000102	0.000025
0.249	0.0000102	0.000025
0.25	0.0000102	0.000025
0.251	0.0000101	0.000025
0.252	0.00001005	0.000025
0.253	0.00001005	0.000025
0.254	0.00000995	0.000025
0.255	0.0000099	0.000025
0.256	0.00000985	0.00003
0.257	0.0000097	0.00003
0.258	0.00000965	0.00003
0.259	0.0000096	0.00003
0.26	0.0000095	0.00003
0.261	0.00000945	0.000035
0.262	0.0000094	0.000035
0.263	0.00000935	0.00003
0.264	0.0000093	0.00003
0.265	0.00000925	0.00003
0.266	0.00000925	0.00003
0.267	0.0000092	0.00003
0.268	0.0000092	0.000025
0.269	0.00000925	0.000025
0.27	0.00000925	0.000025
0.271	0.0000092	0.000025
0.272	0.0000092	0.000025
0.273	0.0000092	0.000025
0.274	0.0000092	0.000025
0.275	0.00000915	0.000025
0.276	0.0000091	0.000025
0.277	0.00000905	0.00003
0.278	0.000009	0.00003
0.279	0.00000895	0.00003
0.28	0.00000895	0.00003
0.281	0.00000885	0.000035
0.282	0.00000885	0.000035
0.283	0.0000088	0.00003
0.284	0.0000088	0.00003
0.285	0.00000875	0.00003
0.286	0.00000875	0.00003
0.287	0.00000875	0.00003
0.288	0.00000875	0.000025
0.289	0.00000875	0.000025
0.29	0.0000088	0.000025
0.291	0.0000088	0.000025
0.292	0.0000088	0.000025
0.293	0.00000885	0.000025
0.294	0.00000885	0.000025
0.295	0.00000885	0.000025
0.296	0.00000885	0.00003
0.297	0.0000089	0.00003
0.298	0.00000885	0.00003
0.299	0.0000088	0.00003
0.3	0.0000088	0.000035
0.301	0.00000875	0.000035
0.302	0.00000865	0.000035
0.303	0.0000086	0.000035
0.304	0.0000085	0.000035
0.305	0.0000084	0.00003
0.306	0.00000835	0.00003
0.307	0.0000082	0.00003
0.308	0.0000081	0.00003
0.309	0.000008	0.000025
0.31	0.0000079	0.000025
0.311	0.0000077	0.000025
0.312	0.0000076	0.000025
0.313	0.00000755	0.000025
0.314	0.00000745	0.000025
0.315	0.00000735	0.000025
0.316	0.0000073	0.00003
0.317	0.00000725	0.00003
0.318	0.00000715	0.00003
0.319	0.0000071	0.000035
0.32	0.00000705	0.000035
0.321	0.000007	0.000035
0.322	0.0000069	0.000035
0.323	0.0000069	0.000035
0.324	0.0000068	0.000035
0.325	0.00000675	0.00003
0.326	0.00000665	0.00003
0.327	0.00000655	0.00003
0.328	0.0000064	0.00003
0.329	0.0000063	0.000025
0.33	0.00000615	0.000025
0.331	0.000006	0.000025
0.332	0.00000585	0.000025
0.333	0.00000575	0.000025
0.334	0.0000057	0.000025
0.335	0.00000565	0.000025
0.336	0.00000565	0.00003
0.337	0.0000056	0.00003
0.338	0.00000565	0.00003
0.339	0.0000057	0.00003
0.34	0.00000575	0.000035
0.341	0.00000585	0.000035
0.342	0.0000059	0.000035
0.343	0.000006	0.000035
0.344	0.000006	0.00003
0.345	0.0000061	0.00003
0.346	0.0000061	0.00003
0.347	0.00000615	0.00003
0.348	0.0000061	0.000025
0.349	0.0000061	0.000025
0.35	0.0000061	0.000025
0.351	0.00000605	0.000025
0.352	0.00000605	0.000025
0.353	0.000006	0.000025
0.354	0.000006	0.000025
0.355	0.00000605	0.000025
0.356	0.00000605	0.00003
0.357	0.0000061	0.00003
0.358	0.0000062	0.00003
0.359	0.0000063	0.00003
0.36	0.00000645	0.000035
0.361	0.00000655	0.000035
0.362	0.00000675	0.000035
0.363	0.00000695	0.000035
0.364	0.0000071	0.00003
0.365	0.00000725	0.00003
0.366	0.0000075	0.00003
0.367	0.00000765	0.00003
0.368	0.0000078	0.000025
0.369	0.000008	0.000025
0.37	0.00000815	0.000025
0.371	0.0000083	0.000025
0.372	0.0000084	0.000025
0.373	0.0000085	0.000025
0.374	0.0000086	0.000025
0.375	0.0000087	0.000025
0.376	0.0000088	0.00003
0.377	0.00000895	0.00003
0.378	0.00000905	0.00003
0.379	0.0000091	0.00003
0.38	0.00000925	0.000035
0.381	0.00000935	0.000035
0.382	0.00000945	0.000035
0.383	0.00000955	0.000035
0.384	0.00000965	0.000035
0.385	0.0000098	0.00003
0.386	0.00000985	0.00003
0.387	0.00000995	0.00003
0.388	0.00001005	0.00003
0.389	0.00001015	0.000025
0.39	0.0000102	0.000025
0.391	0.00001025	0.000025
0.392	0.0000103	0.000025
0.393	0.00001035	0.000025
0.394	0.0000104	0.000025
0.395	0.00001045	0.00003
0.396	0.0000105	0.00003
0.397	0.00001055	0.00003
0.398	0.00001055	0.00003
0.399	0.00001065	0.000035
0.4	0.00001075	0.000035
0.401	0.00001075	0.000035
0.402	0.00001085	0.000035
0.403	0.000011	0.000035
0.404	0.00001105	0.000035
0.405	0.0000112	0.000035
0.406	0.0000114	0.00003
0.407	0.0000116	0.00003
0.408	0.0000118	0.00003
0.409	0.00001205	0.00003
0.41	0.0000124	0.000025
0.411	0.00001265	0.000025
0.412	0.00001305	0.000025
0.413	0.00001345	0.000025
0.414	0.00001385	0.00003
0.415	0.00001425	0.00003
0.416	0.0000147	0.00003
0.417	0.0000152	0.00003
0.418	0.00001565	0.000035
0.419	0.00001615	0.000035
0.42	0.0000166	0.000035
0.421	0.0000171	0.000035
0.422	0.0000175	0.000035
0.423	0.00001795	0.000035
0.424	0.00001825	0.000035
0.425	0.0000185	0.000035
0.426	0.00001875	0.000035
0.427	0.0000189	0.00003
0.428	0.00001895	0.00003
0.429	0.000019	0.00003
0.43	0.00001895	0.00003
0.431	0.00001885	0.000025
0.432	0.0000187	0.000025
0.433	0.0000185	0.000025
0.434	0.00001825	0.00003
0.435	0.00001795	0.00003
0.436	0.0000177	0.00003
0.437	0.0000174	0.00003
0.438	0.00001715	0.000035
0.439	0.00001685	0.000035
0.44	0.00001655	0.000035
0.441	0.00001625	0.000035
0.442	0.000016	0.000035
0.443	0.0000158	0.000035
0.444	0.0000156	0.000035
0.445	0.0000154	0.000035
0.446	0.0000152	0.00003
0.447	0.00001505	0.00003
0.448	0.0000149	0.00003
0.449	0.00001475	0.00003
0.45	0.00001475	0.000025
0.451	0.0000146	0.000025
0.452	0.00001455	0.000025
0.453	0.00001455	0.000025
0.454	0.00001455	0.00003
0.455	0.00001455	0.00003
0.456	0.00001465	0.00003
0.457	0.0000147	0.00003
0.458	0.00001485	0.000035
0.459	0.0000149	0.000035
0.46	0.00001505	0.000035
0.461	0.0000151	0.000035
0.462	0.00001525	0.000035
0.463	0.0000154	0.000035
0.464	0.00001555	0.000035
0.465	0.0000157	0.000035
0.466	0.00001585	0.00003
0.467	0.000016	0.00003
0.468	0.0000161	0.00003
0.469	0.00001625	0.00003
0.47	0.0000164	0.00003
0.471	0.0000165	0.000025
0.472	0.00001665	0.000025
0.473	0.00001675	0.000025
0.474	0.0000168	0.00003
0.475	0.00001695	0.00003
0.476	0.000017	0.00003
0.477	0.00001705	0.00003
0.478	0.0000171	0.000035
0.479	0.0000171	0.000035
0.48	0.0000171	0.000035
0.481	0.00001705	0.000035
0.482	0.000017	0.000035
0.483	0.00001695	0.000035
0.484	0.00001685	0.000035
0.485	0.0000167	0.000035
0.486	0.0000166	0.000035
0.487	0.00001645	0.00003
0.488	0.00001625	0.00003
0.489	0.0000161	0.00003
0.49	0.0000159	0.00003
0.491	0.00001565	0.000025
0.492	0.00001545	0.000025
0.493	0.00001525	0.000025
0.494	0.000015	0.00003
0.495	0.0000148	0.00003
0.496	0.0000146	0.00003
0.497	0.00001445	0.00003
0.498	0.00001425	0.000035
0.499	0.0000141	0.000035
0.5	0.00001405	0.000035
0.501	0.0000139	0.000035
0.502	0.00001375	0.000035
0.503	0.0000137	0.000035
0.504	0.0000136	0.000035
0.505	0.00001345	0.000035
0.506	0.00001335	0.00003
0.507	0.0000133	0.00003
0.508	0.00001315	0.00003
0.509	0.000013	0.00003
0.51	0.00001285	0.000025
0.511	0.00001265	0.000025
0.512	0.00001245	0.000025
0.513	0.0000123	0.000025
0.514	0.00001205	0.000025
0.515	0.0000118	0.00003
0.516	0.00001155	0.00003
0.517	0.0000113	0.00003
0.518	0.00001105	0.00003
0.519	0.0000107	0.000035
0.52	0.00001045	0.000035
0.521	0.00001015	0.000035
0.522	0.00000985	0.000035
0.523	0.0000096	0.000035
0.524	0.0000093	0.00003
0.525	0.000009	0.00003
0.526	0.00000885	0.00003
0.527	0.00000865	0.00003
0.528	0.00000845	0.000025
0.529	0.00000835	0.000025
0.53	0.0000082	0.000025
0.531	0.0000081	0.000025
0.532	0.0000081	0.00002
0.533	0.00000805	0.000025
0.534	0.00000805	0.000025
0.535	0.000008	0.000025
0.536	0.00000805	0.000025
0.537	0.00000805	0.000025
0.538	0.00000805	0.000025
0.539	0.00000805	0.00003
0.54	0.0000081	0.00003
0.541	0.0000081	0.00003
0.542	0.0000081	0.00003
0.543	0.0000081	0.00003
0.544	0.00000815	0.00003
0.545	0.00000815	0.000025
0.546	0.00000815	0.000025
0.547	0.0000081	0.000025
0.548	0.0000081	0.00002
0.549	0.0000081	0.00002
0.55	0.0000081	0.00002
0.551	0.00000805	0.00002
0.552	0.00000805	0.00002
0.553	0.0000081	0.00002
0.554	0.00000805	0.00002
0.555	0.00000805	0.00002
0.556	0.0000081	0.00002
0.557	0.0000081	0.000025
0.558	0.00000815	0.000025
0.559	0.0000082	0.000025
0.56	0.00000825	0.000025
0.561	0.00000835	0.000025
0.562	0.00000845	0.000025
0.563	0.00000855	0.000025
0.564	0.00000865	0.000025
0.565	0.00000875	0.000025
0.566	0.0000089	0.000025
0.567	0.0000091	0.00002
0.568	0.0000092	0.00002
0.569	0.0000093	0.00002
0.57	0.00000945	0.00002
0.571	0.00000955	0.00002
0.572	0.0000096	0.00002
0.573	0.00000975	0.00002
0.574	0.00000975	0.00002
0.575	0.0000098	0.00002
0.576	0.00000985	0.00002
0.577	0.0000099	0.00002
0.578	0.0000099	0.000025
0.579	0.00000995	0.000025
0.58	0.00001	0.000025
0.581	0.00000995	0.000025
0.582	0.00000995	0.000025
0.583	0.00001	0.000025
0.584	0.00001	0.000025
0.585	0.00001005	0.000025
0.586	0.00001005	0.000025
0.587	0.00001005	0.00002
0.588	0.00001005	0.00002
0.589	0.00001005	0.00002
0.59	0.00001	0.00002
0.591	0.00000995	0.000015
0.592	0.00000995	0.000015
0.593	0.00000985	0.00002
0.594	0.0000098	0.00002
0.595	0.0000097	0.00002
0.596	0.00000965	0.00002
0.597	0.00000955	0.00002
0.598	0.00000945	0.000025
0.599	0.00000935	0.000025
0.6	0.00000935	0.000025
0.601	0.0000092	0.000025
0.602	0.00000915	0.000025
0.603	0.00000905	0.000025
0.604	0.000009	0.000025
0.605	0.000009	0.000025
0.606	0.00000895	0.000025
0.607	0.00000895	0.00002
0.608	0.00000895	0.00002
0.609	0.000009	0.00002
0.61	0.000009	0.00002
0.611	0.000009	0.00002
0.612	0.000009	0.00002
0.613	0.00000905	0.00002
0.614	0.00000905	0.00002
0.615	0.0000091	0.00002
0.616	0.00000915	0.00002
0.617	0.0000091	0.000025
0.618	0.0000091	0.000025
0.619	0.00000915	0.000025
0.62	0.0000091	0.000025
0.621	0.00000905	0.000025
0.622	0.000009	0.00003
0.623	0.0000089	0.000025
0.624	0.00000875	0.000025
0.625	0.00000865	0.000025
0.626	0.00000845	0.000025
0.627	0.0000083	0.000025
0.628	0.0000081	0.00002
0.629	0.0000079	0.00002
0.63	0.0000076	0.00002
0.631	0.0000073	0.00002
0.632	0.00000695	0.00002
0.633	0.00000665	0.00002
0.634	0.00000625	0.00002
0.635	0.0000059	0.00002
0.636	0.0000055	0.000025
0.637	0.00000515	0.000025
0.638	0.0000048	0.000025
0.639	0.0000045	0.000025
0.64	0.0000042	0.00003
0.641	0.00000395	0.00003
0.642	0.00000375	0.00003
0.643	0.0000036	0.00003
0.644	0.00000345	0.00003
0.645	0.0000034	0.000025
0.646	0.0000034	0.000025
0.647	0.0000034	0.000025
0.648	0.0000034	0.00002
0.649	0.00000345	0.00002
0.65	0.00000355	0.00002
0.651	0.00000355	0.00002
0.652	0.00000365	0.00002
0.653	0.0000037	0.00002
0.654	0.00000375	0.00002
0.655	0.0000038	0.00002
0.656	0.00000385	0.000025
0.657	0.00000385	0.000025
0.658	0.00000385	0.000025
0.659	0.00000385	0.000025
0.66	0.0000038	0.00003
0.661	0.00000375	0.00003
0.662	0.0000037	0.00003
0.663	0.0000036	0.00003
0.664	0.0000035	0.00003
0.665	0.0000033	0.000025
0.666	0.0000032	0.000025
0.667	0.000003	0.000025
0.668	0.00000285	0.00002
0.669	0.00000265	0.00002
0.67	0.00000255	0.00002
0.671	0.0000024	0.00002
0.672	0.00000225	0.00002
0.673	0.00000215	0.00002
0.674	0.000002	0.00002
0.675	0.0000019	0.00002
0.676	0.00000185	0.000025
0.677	0.0000017	0.000025
0.678	0.00000165	0.000025
0.679	0.0000016	0.000025
0.68	0.0000015	0.00003
0.681	0.00000145	0.00003
0.682	0.0000014	0.00003
0.683	0.0000013	0.00003
0.684	0.00000115	0.00003
0.685	0.0000011	0.000025
0.686	0.00000095	0.000025
0.687	0.00000075	0.000025
0.688	0.00000055	0.00002
0.689	0.00000035	0.00002
0.69	0.00000015	0.00002
0.691	-0.00000015	0.00002
0.692	-0.00000035	0.00002
0.693	-0.00000055	0.00002
0.694	-0.0000008	0.00002
0.695	-0.000001	0.00002
0.696	-0.0000012	0.000025
0.697	-0.00000135	0.000025
0.698	-0.0000014	0.000025
0.699	-0.0000014	0.000025
0.7	-0.00000135	0.00003
0.701	-0.00000135	0.00003
0.702	-0.00000125	0.00003
0.703	-0.000001	0.00003
0.704	-0.00000085	0.000025
0.705	-0.00000055	0.000025
0.706	-0.0000002	0.000025
0.707	0.0000001	0.000025
0.708	0.0000005	0.00002
0.709	0.00000095	0.00002
0.71	0.00000135	0.00002
0.711	0.0000018	0.00002
0.712	0.0000022	0.00002
0.713	0.0000026	0.00002
0.714	0.000003	0.00002
0.715	0.0000034	0.00002
0.716	0.0000038	0.000025
0.717	0.0000041	0.000025
0.718	0.0000044	0.000025
0.719	0.0000047	0.000025
0.72	0.000005	0.000025
0.721	0.0000052	0.00003
0.722	0.00000555	0.00003
0.723	0.00000575	0.00003
0.724	0.000006	0.000025
0.725	0.00000625	0.000025
0.726	0.00000655	0.000025
0.727	0.0000067	0.000025
0.728	0.0000069	0.00002
0.729	0.00000715	0.00002
0.73	0.00000725	0.00002
0.731	0.0000074	0.00002
0.732	0.0000075	0.00002
0.733	0.0000076	0.00002
0.734	0.0000076	0.00002
0.735	0.00000765	0.00002
0.736	0.00000765	0.000025
0.737	0.00000765	0.000025
0.738	0.0000076	0.000025
0.739	0.00000755	0.000025
0.74	0.00000745	0.00003
0.741	0.00000735	0.00003
0.742	0.0000073	0.00003
0.743	0.00000725	0.00003
0.744	0.00000715	0.000025
0.745	0.00000705	0.000025
0.746	0.000007	0.000025
0.747	0.0000069	0.000025
0.748	0.0000068	0.00002
0.749	0.0000067	0.00002
0.75	0.00000665	0.00002
0.751	0.00000655	0.00002
0.752	0.00000645	0.00002
0.753	0.00000635	0.00002
0.754	0.00000625	0.00002
0.755	0.00000615	0.00002
0.756	0.000006	0.00002
0.757	0.0000059	0.000025
0.758	0.0000058	0.000025
0.759	0.00000565	0.000025
0.76	0.00000555	0.000025
0.761	0.0000054	0.00003
0.762	0.00000525	0.00003
0.763	0.00000505	0.00003
0.764	0.00000495	0.000025
0.765	0.00000475	0.000025
0.766	0.00000455	0.000025
0.767	0.0000043	0.000025
0.768	0.0000041	0.00002
0.769	0.0000039	0.00002
0.77	0.00000365	0.00002
0.771	0.00000335	0.00002
0.772	0.0000031	0.00002
0.773	0.0000028	0.00002
0.774	0.0000025	0.00002
0.775	0.0000022	0.00002
0.776	0.00000195	0.000025
0.777	0.0000017	0.000025
0.778	0.0000014	0.000025
0.779	0.00000125	0.000025
0.78	0.00000105	0.00003
0.781	0.0000009	0.00003
0.782	0.0000008	0.00003
0.783	0.00000075	0.00003
0.784	0.0000007	0.00003
0.785	0.00000075	0.000025
0.786	0.0000008	0.000025
0.787	0.0000009	0.000025
0.788	0.00000095	0.000025
0.789	0.00000115	0.00002
0.79	0.00000135	0.00002
0.791	0.0000015	0.00002
0.792	0.0000017	0.00002
0.793	0.0000019	0.00002
0.794	0.000002	0.00002
0.795	0.00000215	0.00002
0.796	0.0000023	0.000025
0.797	0.0000024	0.000025
0.798	0.00000245	0.000025
0.799	0.00000245	0.000025
0.8	0.00000245	0.000025
0.801	0.00000235	0.00003
0.802	0.00000225	0.00003
0.803	0.00000215	0.00003
0.804	0.0000019	0.000025
0.805	0.00000175	0.000025
0.806	0.0000015	0.000025
0.807	0.0000013	0.000025
0.808	0.00000105	0.00002
0.809	0.00000075	0.00002
0.81	0.00000055	0.00002
0.811	0.00000025	0.00002
0.812	0	0.00002
0.813	-0.0000002	0.00002
0.814	-0.00000045	0.00002
0.815	-0.0000007	0.00002
0.816	-0.00000095	0.00002
0.817	-0.0000012	0.000025
0.818	-0.00000145	0.000025
0.819	-0.00000165	0.000025
0.82	-0.00000195	0.000025
0.821	-0.00000225	0.000025
0.822	-0.0000025	0.000025
0.823	-0.00000275	0.000025
0.824	-0.00000305	0.000025
0.825	-0.0000033	0.000025
0.826	-0.00000355	0.000025
0.827	-0.0000038	0.00002
0.828	-0.00000405	0.00002
0.829	-0.0000042	0.00002
0.83	-0.00000435	0.00002
0.831	-0.00000455	0.00002
0.832	-0.00000465	0.00002
0.833	-0.00000465	0.00002
0.834	-0.0000047	0.00002
0.835	-0.0000046	0.00002
0.836	-0.0000045	0.00002
0.837	-0.00000435	0.000025
0.838	-0.00000415	0.000025
0.839	-0.00000385	0.000025
0.84	-0.00000355	0.000025
0.841	-0.00000325	0.000025
0.842	-0.00000285	0.000025
0.843	-0.0000025	0.000025
0.844	-0.00000205	0.000025
0.845	-0.00000165	0.000025
0.846	-0.00000125	0.000025
0.847	-0.00000095	0.00002
0.848	-0.0000006	0.00002
0.849	-0.0000003	0.00002
0.85	0	0.00002
0.851	0.0000001	0.00002
0.852	0.00000025	0.00002
0.853	0.0000004	0.00002
0.854	0.0000004	0.00002
0.855	0.00000045	0.00002
0.856	0.00000045	0.00002
0.857	0.00000045	0.000025
0.858	0.00000035	0.000025
0.859	0.0000003	0.000025
0.86	0.0000002	0.000025
0.861	0.0000001	0.000025
0.862	0	0.000025
0.863	-0.0000001	0.000025
0.864	-0.00000025	0.000025
0.865	-0.00000035	0.000025
0.866	-0.0000005	0.000025
0.867	-0.00000065	0.00002
0.868	-0.0000008	0.00002
0.869	-0.0000009	0.00002
0.87	-0.0000011	0.00002
0.871	-0.0000013	0.00002
0.872	-0.0000014	0.00002
0.873	-0.0000015	0.00002
0.874	-0.0000017	0.00002
0.875	-0.00000185	0.00002
0.876	-0.0000019	0.00002
0.877	-0.00000205	0.000025
0.878	-0.00000215	0.000025
0.879	-0.00000215	0.000025
0.88	-0.0000022	0.000025
0.881	-0.0000022	0.000025
0.882	-0.00000225	0.000025
0.883	-0.0000022	0.000025
0.884	-0.0000022	0.000025
0.885	-0.0000021	0.000025
0.886	-0.00000205	0.000025
0.887	-0.00000195	0.000025
0.888	-0.0000019	0.00002
0.889	-0.00000175	0.00002
0.89	-0.00000165	0.00002
0.891	-0.00000155	0.00002
0.892	-0.0000014	0.00002
0.893	-0.0000013	0.00002
0.894	-0.0000012	0.00002
0.895	-0.0000011	0.00002
0.896	-0.00000095	0.000025
0.897	-0.00000085	0.000025
0.898	-0.00000075	0.000025
0.899	-0.00000055	0.000025
0.9	-0.00000045	0.00003
0.901	-0.00000035	0.00003
0.902	-0.00000025	0.00003
0.903	-0.0000001	0.00003
0.904	-0.00000015	0.00003
0.905	-0.0000001	0.000025
0.906	0	0.000025
0.907	-0.0000001	0.000025
0.908	-0.00000015	0.000025
0.909	-0.0000001	0.000025
0.91	-0.00000015	0.00002
0.911	-0.0000002	0.00002
0.912	-0.00000025	0.00002
0.913	-0.0000003	0.00002
0.914	-0.00000035	0.00002
0.915	-0.00000035	0.000025
0.916	-0.00000035	0.000025
0.917	-0.0000004	0.000025
0.918	-0.0000004	0.000025
0.919	-0.0000004	0.00003
0.92	-0.0000004	0.00003
0.921	-0.00000045	0.00003
0.922	-0.0000005	0.00003
0.923	-0.00000055	0.00003
0.924	-0.00000065	0.00003
0.925	-0.00000075	0.00003
0.926	-0.00000085	0.000025
0.927	-0.00000095	0.000025
0.928	-0.0000011	0.000025
0.929	-0.0000012	0.000025
0.93	-0.0000013	0.00002
0.931	-0.0000014	0.00002
0.932	-0.0000015	0.00002
0.933	-0.0000015	0.00002
0.934	-0.00000155	0.00002
0.935	-0.00000155	0.000025
0.936	-0.0000015	0.000025
0.937	-0.0000014	0.000025
0.938	-0.0000013	0.000025
0.939	-0.00000115	0.00003
0.94	-0.000001	0.00003
0.941	-0.0000008	0.00003
0.942	-0.0000006	0.00003
0.943	-0.0000004	0.00003
0.944	-0.00000025	0.00003
0.945	-0.0000001	0.00003
0.946	0.00000005	0.000025
0.947	0.00000015	0.000025
0.948	0.00000025	0.000025
0.949	0.0000003	0.000025
0.95	0.00000035	0.00002
0.951	0.00000025	0.00002
0.952	0.0000003	0.00002
0.953	0.0000002	0.00002
0.954	0.0000001	0.00002
0.955	0.00000005	0.000025
0.956	0	0.000025
0.957	-0.00000015	0.000025
0.958	-0.00000025	0.000025
0.959	-0.00000035	0.00003
0.96	-0.0000004	0.00003
0.961	-0.0000005	0.00003
0.962	-0.00000055	0.00003
0.963	-0.0000006	0.00003
0.964	-0.00000065	0.00003
0.965	-0.00000065	0.00003
0.966	-0.0000007	0.000025
0.967	-0.00000075	0.000025
0.968	-0.0000008	0.000025
0.969	-0.00000085	0.000025
0.97	-0.0000009	0.00002
0.971	-0.00000095	0.00002
0.972	-0.00000105	0.00002
0.973	-0.0000012	0.00002
0.974	-0.0000013	0.00002
0.975	-0.0000014	0.000025
0.976	-0.00000155	0.000025
0.977	-0.00000165	0.000025
0.978	-0.0000018	0.00003
0.979	-0.00000185	0.00003
0.98	-0.00000195	0.00003
0.981	-0.00000205	0.00003
0.982	-0.00000215	0.00003
0.983	-0.0000022	0.00003
0.984	-0.00000225	0.00003
0.985	-0.00000225	0.00003
0.986	-0.00000225	0.00003
0.987	-0.0000023	0.000025
0.988	-0.0000023	0.000025
0.989	-0.00000225	0.000025
0.99	-0.0000023	0.000025
0.991	-0.00000225	0.00002
0.992	-0.00000225	0.00002
0.993	-0.00000225	0.00002
0.994	-0.0000023	0.000025
0.995	-0.00000235	0.000025
0.996	-0.00000235	0.000025
0.997	-0.00000245	0.000025
0.998	-0.00000255	0.00003
0.999	-0.00000265	0.00003
1	-0.00000275	0.00003
1.001	-0.00000295	0.00003
1.002	-0.0000031	0.00003
1.003	-0.00000325	0.00003
1.004	-0.00000345	0.00003
1.005	-0.0000036	0.00003
1.006	-0.00000375	0.000025
1.007	-0.0000038	0.000025
1.008	-0.00000385	0.000025
1.009	-0.00000385	0.000025
1.01	-0.0000038	0.00002
1.011	-0.0000037	0.00002
1.012	-0.0000035	0.00002
1.013	-0.00000325	0.00002
1.014	-0.00000305	0.00002
1.015	-0.0000027	0.000025
1.016	-0.00000235	0.000025
1.017	-0.000002	0.000025
1.018	-0.00000165	0.000025
1.019	-0.00000125	0.00003
1.02	-0.00000095	0.00003
1.021	-0.00000065	0.00003
1.022	-0.00000035	0.00003
1.023	-0.00000015	0.00003
1.024	0.00000005	0.00003
1.025	0.00000025	0.00003
1.026	0.00000035	0.000025
1.027	0.00000045	0.000025
1.028	0.00000055	0.000025
1.029	0.00000065	0.000025
1.03	0.00000075	0.00002
1.031	0.0000008	0.00002
1.032	0.0000009	0.00002
1.033	0.000001	0.00002
1.034	0.00000105	0.000025
1.035	0.0000012	0.000025
1.036	0.00000125	0.000025
1.037	0.0000014	0.000025
1.038	0.00000145	0.00003
1.039	0.0000016	0.00003
1.04	0.0000017	0.00003
1.041	0.0000018	0.00003
1.042	0.00000185	0.00003
1.043	0.0000019	0.00003
1.044	0.0000019	0.00003
1.045	0.00000195	0.00003
1.046	0.0000019	0.000025
1.047	0.0000018	0.000025
1.048	0.00000175	0.000025
1.049	0.0000017	0.000025
1.05	0.00000155	0.00002
1.051	0.0000014	0.00002
1.052	0.00000125	0.00002
1.053	0.0000011	0.00002
1.054	0.0000009	0.00002
1.055	0.0000007	0.000025
1.056	0.00000055	0.000025
1.057	0.00000035	0.000025
1.058	0.0000002	0.000025
1.059	0.00000005	0.00003
1.06	-0.0000001	0.00003
1.061	-0.0000002	0.00003
1.062	-0.0000002	0.00003
1.063	-0.00000025	0.00003
1.064	-0.00000025	0.00003
1.065	-0.0000002	0.00003
1.066	-0.00000015	0.000025
1.067	0	0.000025
1.068	0	0.000025
1.069	0.00000015	0.000025
1.07	0.0000002	0.00002
1.071	0.0000003	0.00002
1.072	0.0000005	0.00002
1.073	0.00000055	0.00002
1.074	0.00000065	0.00002
1.075	0.0000007	0.000025
1.076	0.0000008	0.000025
1.077	0.00000085	0.000025
1.078	0.0000009	0.000025
1.079	0.00000095	0.00003
1.08	0.00000105	0.00003
1.081	0.000001	0.00003
1.082	0.00000105	0.00003
1.083	0.00000105	0.00003
1.084	0.0000011	0.00003
1.085	0.00000105	0.00003
1.086	0.0000011	0.000025
1.087	0.00000115	0.000025
1.088	0.00000115	0.000025
1.089	0.00000115	0.00002
1.09	0.0000012	0.00002
1.091	0.00000125	0.00002
1.092	0.00000135	0.00002
1.093	0.0000015	0.00002
1.094	0.0000016	0.00002
1.095	0.00000175	0.00002
1.096	0.0000019	0.000025
1.097	0.0000021	0.000025
1.098	0.00000225	0.000025
1.099	0.0000025	0.000025
1.1	0.00000275	0.00003
1.101	0.0000029	0.00003
1.102	0.00000315	0.00003
1.103	0.00000335	0.00003
1.104	0.00000355	0.00003
1.105	0.00000375	0.000025
1.106	0.0000039	0.000025
1.107	0.00000405	0.000025
1.108	0.0000042	0.000025
1.109	0.0000043	0.00002
1.11	0.00000435	0.00002
1.111	0.00000445	0.00002
1.112	0.00000445	0.00002
1.113	0.0000045	0.00002
1.114	0.0000045	0.00002
1.115	0.0000045	0.00002
1.116	0.0000045	0.000025
1.117	0.00000445	0.000025
1.118	0.00000445	0.000025
1.119	0.0000044	0.00003
1.12	0.0000044	0.00003
1.121	0.00000435	0.00003
1.122	0.00000435	0.00003
1.123	0.00000435	0.00003
1.124	0.00000435	0.00003
1.125	0.00000435	0.00003
1.126	0.00000445	0.000025
1.127	0.0000045	0.000025
1.128	0.0000046	0.000025
1.129	0.00000475	0.000025
1.13	0.0000048	0.00002
1.131	0.00000495	0.00002
1.132	0.00000515	0.00002
1.133	0.0000053	0.00002
1.134	0.00000545	0.00002
1.135	0.00000565	0.000025
1.136	0.0000058	0.000025
1.137	0.000006	0.000025
1.138	0.0000062	0.000025
1.139	0.00000635	0.00003
1.14	0.0000065	0.00003
1.141	0.0000066	0.00003
1.142	0.0000067	0.00003
1.143	0.00000675	0.00003
1.144	0.00000675	0.00003
1.145	0.00000675	0.00003
1.146	0.0000067	0.000025
1.147	0.00000655	0.000025
1.148	0.00000645	0.000025
1.149	0.0000063	0.000025
1.15	0.00000615	0.00002
1.151	0.00000595	0.00002
1.152	0.00000575	0.00002
1.153	0.00000555	0.00002
1.154	0.00000535	0.00002
1.155	0.00000515	0.000025
1.156	0.000005	0.000025
1.157	0.0000048	0.000025
1.158	0.00000465	0.000025
1.159	0.0000045	0.00003
1.16	0.00000435	0.00003
1.161	0.00000425	0.00003
1.162	0.0000042	0.00003
1.163	0.0000041	0.00003
1.164	0.000004	0.00003
1.165	0.0000039	0.00003
1.166	0.0000038	0.000025
1.167	0.00000375	0.000025
1.168	0.0000036	0.000025
1.169	0.00000355	0.000025
1.17	0.0000034	0.000025
1.171	0.00000325	0.00002
1.172	0.00000315	0.00002
1.173	0.000003	0.00002
1.174	0.0000028	0.000025
1.175	0.00000265	0.000025
1.176	0.0000025	0.000025
1.177	0.0000023	0.000025
1.178	0.00000215	0.00003
1.179	0.00000195	0.00003
1.18	0.00000185	0.00003
1.181	0.00000165	0.00003
1.182	0.00000155	0.00003
1.183	0.0000014	0.00003
1.184	0.00000125	0.00003
1.185	0.00000115	0.00003
1.186	0.00000095	0.00003
1.187	0.0000008	0.000025
1.188	0.00000065	0.000025
1.189	0.0000005	0.000025
1.19	0.00000025	0.00002
1.191	0.00000005	0.00002
1.192	-0.0000001	0.00002
1.193	-0.0000003	0.00002
1.194	-0.00000055	0.00002
1.195	-0.00000075	0.000025
1.196	-0.00000095	0.000025
1.197	-0.00000115	0.000025
1.198	-0.0000013	0.00003
1.199	-0.0000015	0.00003
1.2	-0.00000165	0.00003
1.201	-0.00000185	0.00003
1.202	-0.00000195	0.00003
1.203	-0.0000021	0.00003
1.204	-0.00000225	0.00003
1.205	-0.0000024	0.00003
1.206	-0.0000025	0.00003
1.207	-0.0000026	0.000025
1.208	-0.0000027	0.000025
1.209	-0.00000275	0.000025
1.21	-0.00000285	0.000025
1.211	-0.0000029	0.00002
1.212	-0.0000029	0.00002
1.213	-0.00000285	0.00002
1.214	-0.0000029	0.000025
1.215	-0.0000028	0.000025
1.216	-0.0000027	0.000025
1.217	-0.0000027	0.000025
1.218	-0.0000026	0.00003
1.219	-0.00000255	0.00003
1.22	-0.0000024	0.00003
1.221	-0.00000235	0.00003
1.222	-0.00000225	0.00003
1.223	-0.00000215	0.00003
1.224	-0.000002	0.00003
1.225	-0.00000185	0.00003
1.226	-0.0000017	0.000025
1.227	-0.00000165	0.000025
1.228	-0.0000015	0.000025
1.229	-0.00000135	0.000025
1.23	-0.00000125	0.00002
1.231	-0.00000115	0.00002
1.232	-0.000001	0.00002
1.233	-0.0000009	0.00002
1.234	-0.0000008	0.00002
1.235	-0.0000007	0.000025
1.236	-0.00000065	0.000025
1.237	-0.0000006	0.000025
1.238	-0.00000055	0.000025
1.239	-0.0000005	0.00003
1.24	-0.0000005	0.00003
1.241	-0.0000005	0.00003
1.242	-0.00000045	0.00003
1.243	-0.00000045	0.00003
1.244	-0.00000045	0.00003
1.245	-0.00000035	0.000025
1.246	-0.00000035	0.000025
1.247	-0.0000003	0.000025
1.248	-0.0000003	0.000025
1.249	-0.0000002	0.00002
1.25	-0.0000002	0.00002
1.251	-0.0000002	0.00002
1.252	-0.00000015	0.00002
1.253	-0.00000015	0.00002
1.254	-0.00000025	0.00002
1.255	-0.0000002	0.00002
1.256	-0.00000025	0.000025
1.257	-0.0000003	0.000025
1.258	-0.0000003	0.000025
1.259	-0.0000004	0.000025
1.26	-0.00000045	0.00003
1.261	-0.00000055	0.00003
1.262	-0.0000006	0.00003
1.263	-0.00000065	0.00003
1.264	-0.0000007	0.00003
1.265	-0.00000075	0.000025
1.266	-0.0000008	0.000025
1.267	-0.00000085	0.000025
1.268	-0.00000085	0.000025
1.269	-0.00000085	0.00002
1.27	-0.0000009	0.00002
1.271	-0.0000009	0.00002
1.272	-0.0000009	0.00002
1.273	-0.00000095	0.00002
1.274	-0.000001	0.00002
1.275	-0.00000105	0.00002
1.276	-0.00000115	0.000025
1.277	-0.00000125	0.000025
1.278	-0.00000135	0.000025
1.279	-0.00000155	0.00003
1.28	-0.00000175	0.00003
1.281	-0.00000195	0.00003
1.282	-0.00000215	0.00003
1.283	-0.00000235	0.00003
1.284	-0.0000026	0.00003
1.285	-0.0000028	0.00003
1.286	-0.000003	0.000025
1.287	-0.0000032	0.000025
1.288	-0.0000034	0.000025
1.289	-0.0000035	0.000025
1.29	-0.00000365	0.00002
1.291	-0.0000037	0.00002
1.292	-0.0000038	0.00002
1.293	-0.00000385	0.00002
1.294	-0.0000039	0.00002
1.295	-0.00000395	0.000025
1.296	-0.00000395	0.000025
1.297	-0.000004	0.000025
1.298	-0.00000395	0.000025
1.299	-0.00000395	0.00003
1.3	-0.00000395	0.00003
1.301	-0.00000395	0.00003
1.302	-0.00000395	0.00003
1.303	-0.00000395	0.00003
1.304	-0.00000395	0.00003
1.305	-0.00000395	0.00003
1.306	-0.0000039	0.000025
1.307	-0.0000039	0.000025
1.308	-0.0000039	0.000025
1.309	-0.00000385	0.000025
1.31	-0.0000038	0.00002
1.311	-0.00000375	0.00002
1.312	-0.0000037	0.00002
1.313	-0.00000365	0.00002
1.314	-0.0000036	0.00002
1.315	-0.0000035	0.000025
1.316	-0.0000034	0.000025
1.317	-0.00000335	0.000025
1.318	-0.00000325	0.00003
1.319	-0.0000032	0.00003
1.32	-0.00000315	0.00003
1.321	-0.0000031	0.00003
1.322	-0.000003	0.00003
1.323	-0.000003	0.00003
1.324	-0.00000295	0.00003
1.325	-0.00000295	0.00003
1.326	-0.000003	0.00003
1.327	-0.00000305	0.000025
1.328	-0.0000031	0.000025
1.329	-0.0000032	0.000025
1.33	-0.00000325	0.000025
1.331	-0.0000034	0.000025
1.332	-0.0000035	0.00002
1.333	-0.0000036	0.000025
1.334	-0.0000037	0.000025
1.335	-0.0000038	0.000025
1.336	-0.00000395	0.000025
1.337	-0.00000405	0.000025
1.338	-0.00000415	0.00003
1.339	-0.00000425	0.00003
1.34	-0.0000043	0.00003
1.341	-0.0000044	0.00003
1.342	-0.00000445	0.00003
1.343	-0.0000045	0.00003
1.344	-0.0000045	0.00003
1.345	-0.0000045	0.00003
1.346	-0.0000045	0.00003
1.347	-0.0000045	0.000025
1.348	-0.0000045	0.000025
1.349	-0.00000445	0.000025
1.35	-0.00000435	0.000025
1.351	-0.00000435	0.00002
1.352	-0.00000425	0.00002
1.353	-0.0000042	0.00002
1.354	-0.00000415	0.00002
1.355	-0.000004	0.000025
1.356	-0.0000039	0.000025
1.357	-0.00000385	0.000025
1.358	-0.00000375	0.000025
1.359	-0.00000365	0.00003
1.36	-0.00000355	0.00003
1.361	-0.00000345	0.00003
1.362	-0.0000033	0.00003
1.363	-0.00000325	0.00003
1.364	-0.0000031	0.00003
1.365	-0.00000295	0.00003
1.366	-0.00000285	0.000025
1.367	-0.0000027	0.000025
1.368	-0.00000255	0.000025
1.369	-0.00000245	0.000025
1.37	-0.0000024	0.00002
1.371	-0.00000235	0.00002
1.372	-0.00000225	0.00002
1.373	-0.0000023	0.00002
1.374	-0.00000235	0.00002
1.375	-0.0000024	0.000025
1.376	-0.0000025	0.000025
1.377	-0.00000265	0.000025
1.378	-0.00000275	0.000025
1.379	-0.0000029	0.00003
1.38	-0.0000031	0.00003
1.381	-0.00000325	0.00003
1.382	-0.00000335	0.00003
1.383	-0.0000035	0.00003
1.384	-0.0000036	0.00003
1.385	-0.0000037	0.00003
1.386	-0.0000037	0.00003
1.387	-0.0000037	0.000025
1.388	-0.00000365	0.000025
1.389	-0.00000355	0.000025
1.39	-0.00000345	0.000025
1.391	-0.00000335	0.00002
1.392	-0.0000031	0.00002
1.393	-0.00000295	0.00002
1.394	-0.00000275	0.00002
1.395	-0.00000255	0.000025
1.396	-0.00000235	0.000025
1.397	-0.0000021	0.000025
1.398	-0.00000195	0.000025
1.399	-0.0000017	0.00003
1.4	-0.00000155	0.00003
1.401	-0.00000145	0.00003
1.402	-0.00000135	0.00003
1.403	-0.00000125	0.00003
1.404	-0.00000125	0.00003
1.405	-0.0000012	0.00003
1.406	-0.00000115	0.000025
1.407	-0.0000012	0.000025
1.408	-0.0000012	0.000025
1.409	-0.0000012	0.000025
1.41	-0.0000013	0.00002
1.411	-0.00000135	0.00002
1.412	-0.00000135	0.00002
1.413	-0.00000145	0.00002
1.414	-0.0000015	0.00002
1.415	-0.00000155	0.000025
1.416	-0.0000016	0.000025
1.417	-0.0000017	0.000025
1.418	-0.0000017	0.000025
1.419	-0.0000017	0.00003
1.42	-0.00000175	0.00003
1.421	-0.00000175	0.00003
1.422	-0.0000017	0.00003
1.423	-0.00000165	0.00003
1.424	-0.00000165	0.00003
1.425	-0.0000016	0.00003
1.426	-0.00000155	0.000025
1.427	-0.0000015	0.000025
1.428	-0.0000015	0.000025
1.429	-0.0000014	0.000025
1.43	-0.00000135	0.00002
1.431	-0.00000135	0.00002
1.432	-0.00000135	0.00002
1.433	-0.00000135	0.00002
1.434	-0.00000135	0.00002
1.435	-0.00000135	0.000025
1.436	-0.0000014	0.000025
1.437	-0.00000145	0.000025
1.438	-0.0000015	0.000025
1.439	-0.0000015	0.00003
1.44	-0.0000015	0.00003
1.441	-0.0000015	0.00003
1.442	-0.00000145	0.00003
1.443	-0.0000015	0.00003
1.444	-0.0000015	0.00003
1.445	-0.0000014	0.00003
1.446	-0.0000014	0.00003
1.447	-0.0000014	0.000025
1.448	-0.00000135	0.000025
1.449	-0.00000135	0.000025
1.45	-0.0000013	0.000025
1.451	-0.00000135	0.00002
1.452	-0.00000135	0.00002
1.453	-0.0000014	0.00002
1.454	-0.0000015	0.00002
1.455	-0.00000155	0.000025
1.456	-0.00000165	0.000025
1.457	-0.00000175	0.000025
1.458	-0.0000018	0.000025
1.459	-0.0000019	0.00003
1.46	-0.00000205	0.00003
1.461	-0.00000215	0.00003
1.462	-0.00000215	0.00003
1.463	-0.00000215	0.00003
1.464	-0.0000022	0.00003
1.465	-0.00000225	0.00003
1.466	-0.0000022	0.000025
1.467	-0.0000022	0.000025
1.468	-0.0000022	0.000025
1.469	-0.0000021	0.000025
1.47	-0.000002	0.00002
1.471	-0.00000195	0.00002
1.472	-0.00000185	0.00002
1.473	-0.00000175	0.00002
1.474	-0.00000165	0.00002
1.475	-0.00000155	0.000025
1.476	-0.00000145	0.000025
1.477	-0.0000014	0.000025
1.478	-0.00000135	0.000025
1.479	-0.0000013	0.00003
1.48	-0.00000125	0.00003
1.481	-0.00000125	0.00003
1.482	-0.00000125	0.00003
1.483	-0.00000125	0.00003
1.484	-0.00000125	0.00003
1.485	-0.0000013	0.00003
1.486	-0.00000135	0.000025
1.487	-0.0000014	0.000025
1.488	-0.0000014	0.000025
1.489	-0.00000145	0.000025
1.49	-0.00000145	0.00002
1.491	-0.0000015	0.00002
1.492	-0.0000015	0.00002
1.493	-0.00000155	0.00002
1.494	-0.00000155	0.00002
1.495	-0.00000155	0.000025
1.496	-0.00000155	0.000025
1.497	-0.00000155	0.000025
1.498	-0.0000015	0.000025
1.499	-0.00000145	0.00003
1.5	-0.00000145	0.00003
1.501	-0.00000145	0.00003
1.502	-0.0000014	0.00003
1.503	-0.00000135	0.00003
1.504	-0.0000014	0.00003
1.505	-0.00000135	0.00003
1.506	-0.0000013	0.00003
1.507	-0.0000013	0.000025
1.508	-0.0000013	0.000025
1.509	-0.0000013	0.000025
1.51	-0.0000013	0.000025
1.511	-0.00000135	0.00002
1.512	-0.00000135	0.00002
1.513	-0.00000145	0.00002
1.514	-0.0000015	0.000025
1.515	-0.0000016	0.000025
1.516	-0.0000017	0.000025
1.517	-0.00000185	0.000025
1.518	-0.000002	0.00003
1.519	-0.0000022	0.00003
1.52	-0.00000245	0.00003
1.521	-0.0000027	0.00003
1.522	-0.0000029	0.00003
1.523	-0.00000315	0.00003
1.524	-0.00000335	0.00003
1.525	-0.00000355	0.00003
1.526	-0.00000375	0.00003
1.527	-0.00000395	0.000025
1.528	-0.00000405	0.000025
1.529	-0.00000415	0.000025
1.53	-0.00000425	0.000025
1.531	-0.0000043	0.000025
1.532	-0.0000043	0.000025
1.533	-0.0000043	0.000025
1.534	-0.00000425	0.000025
1.535	-0.0000042	0.000025
1.536	-0.00000415	0.000025
1.537	-0.0000041	0.000025
1.538	-0.00000395	0.00003
1.539	-0.0000038	0.00003
1.54	-0.0000037	0.00003
1.541	-0.00000355	0.00003
1.542	-0.0000034	0.00003
1.543	-0.00000325	0.00003
1.544	-0.0000031	0.00003
1.545	-0.00000295	0.00003
1.546	-0.0000028	0.00003
1.547	-0.0000027	0.00003
1.548	-0.00000255	0.000025
1.549	-0.0000024	0.000025
1.55	-0.0000023	0.000025
1.551	-0.0000023	0.000025
1.552	-0.00000225	0.000025
1.553	-0.00000225	0.000025
1.554	-0.0000024	0.000025
1.555	-0.0000025	0.000025
1.556	-0.00000265	0.000025
1.557	-0.00000285	0.00003
1.558	-0.0000031	0.00003
1.559	-0.0000033	0.00003
1.56	-0.0000036	0.00003
1.561	-0.00000385	0.000035
1.562	-0.00000405	0.000035
1.563	-0.00000425	0.000035
1.564	-0.00000445	0.00003
1.565	-0.00000455	0.00003
1.566	-0.0000046	0.00003
1.567	-0.00000465	0.00003
1.568	-0.00000455	0.00003
1.569	-0.0000045	0.000025
1.57	-0.00000435	0.000025
1.571	-0.0000042	0.000025
1.572	-0.000004	0.000025
1.573	-0.0000038	0.000025
1.574	-0.00000355	0.000025
1.575	-0.0000033	0.000025
1.576	-0.0000031	0.000025
1.577	-0.0000029	0.00003
1.578	-0.00000265	0.00003
1.579	-0.00000245	0.00003
1.58	-0.00000235	0.00003
1.581	-0.0000021	0.000035
1.582	-0.0000019	0.000035
1.583	-0.00000175	0.000035
1.584	-0.0000016	0.00003
1.585	-0.0000014	0.00003
1.586	-0.0000013	0.00003
1.587	-0.0000012	0.00003
1.588	-0.00000105	0.000025
1.589	-0.00000095	0.000025
1.59	-0.0000009	0.000025
1.591	-0.0000009	0.000025
1.592	-0.0000008	0.000025
1.593	-0.00000085	0.000025
1.594	-0.00000085	0.000025
1.595	-0.0000009	0.000025
1.596	-0.000001	0.000025
1.597	-0.00000115	0.000025
1.598	-0.00000125	0.00003
1.599	-0.0000014	0.00003
1.6	-0.0000016	0.00003
1.601	-0.00000185	0.00003
1.602	-0.00000205	0.00003
1.603	-0.0000023	0.00003
1.604	-0.00000255	0.00003
1.605	-0.00000275	0.00003
1.606	-0.000003	0.00003
1.607	-0.00000325	0.000025
1.608	-0.00000345	0.000025
1.609	-0.00000365	0.000025
1.61	-0.00000385	0.00002
1.611	-0.00000395	0.00002
1.612	-0.000004	0.00002
1.613	-0.00000405	0.00002
1.614	-0.0000041	0.00002
1.615	-0.0000041	0.000025
1.616	-0.000004	0.000025
1.617	-0.00000395	0.000025
1.618	-0.00000385	0.000025
1.619	-0.0000037	0.00003
1.62	-0.00000365	0.00003
1.621	-0.00000355	0.00003
1.622	-0.00000345	0.00003
1.623	-0.0000034	0.00003
1.624	-0.0000033	0.00003
1.625	-0.00000325	0.00003
1.626	-0.00000325	0.00003
1.627	-0.00000325	0.000025
1.628	-0.0000033	0.000025
1.629	-0.0000033	0.000025
1.63	-0.00000335	0.000025
1.631	-0.00000345	0.00002
1.632	-0.0000035	0.00002
1.633	-0.0000036	0.00002
1.634	-0.0000037	0.000025
1.635	-0.00000375	0.000025
1.636	-0.0000038	0.000025
1.637	-0.0000039	0.000025
1.638	-0.00000395	0.00003
1.639	-0.000004	0.00003
1.64	-0.00000405	0.00003
1.641	-0.0000041	0.00003
1.642	-0.00000415	0.00003
1.643	-0.00000415	0.00003
1.644	-0.0000042	0.00003
1.645	-0.0000042	0.00003
1.646	-0.00000415	0.00003
1.647	-0.0000042	0.00003
1.648	-0.00000415	0.000025
1.649	-0.00000405	0.000025
1.65	-0.000004	0.000025
1.651	-0.000004	0.000025
1.652	-0.0000039	0.000025
1.653	-0.00000385	0.000025
1.654	-0.0000038	0.000025
1.655	-0.0000037	0.000025
1.656	-0.00000365	0.000025
1.657	-0.0000035	0.00003
1.658	-0.00000345	0.00003
1.659	-0.0000034	0.00003
1.66	-0.00000335	0.00003
1.661	-0.00000335	0.00003
1.662	-0.00000335	0.00003
1.663	-0.00000335	0.00003
1.664	-0.00000345	0.00003
1.665	-0.0000035	0.00003
1.666	-0.0000036	0.00003
1.667	-0.0000037	0.00003
1.668	-0.0000038	0.000025
1.669	-0.00000385	0.000025
1.67	-0.000004	0.000025
1.671	-0.0000041	0.000025
1.672	-0.0000042	0.000025
1.673	-0.0000043	0.000025
1.674	-0.00000435	0.000025
1.675	-0.0000044	0.000025
1.676	-0.00000445	0.000025
1.677	-0.00000455	0.000025
1.678	-0.0000045	0.00003
1.679	-0.0000045	0.00003
1.68	-0.00000455	0.00003
1.681	-0.00000455	0.00003
1.682	-0.00000455	0.00003
1.683	-0.0000046	0.00003
1.684	-0.00000465	0.00003
1.685	-0.00000465	0.00003
1.686	-0.0000047	0.00003
1.687	-0.00000475	0.000025
1.688	-0.0000048	0.000025
1.689	-0.0000048	0.000025
1.69	-0.00000485	0.000025
1.691	-0.0000049	0.00002
1.692	-0.00000485	0.00002
1.693	-0.0000049	0.00002
1.694	-0.00000485	0.000025
1.695	-0.0000048	0.000025
1.696	-0.0000048	0.000025
1.697	-0.00000475	0.000025
1.698	-0.0000046	0.00003
1.699	-0.00000455	0.00003
1.7	-0.0000044	0.00003
1.701	-0.0000043	0.00003
1.702	-0.0000042	0.00003
1.703	-0.0000041	0.00003
1.704	-0.0000041	0.00003
1.705	-0.00000405	0.00003
1.706	-0.000004	0.00003
1.707	-0.00000405	0.000025
1.708	-0.00000405	0.000025
1.709	-0.0000041	0.000025
1.71	-0.00000415	0.000025
1.711	-0.00000425	0.00002
1.712	-0.0000043	0.00002
1.713	-0.0000044	0.00002
1.714	-0.00000455	0.000025
1.715	-0.0000046	0.000025
1.716	-0.0000047	0.000025
1.717	-0.00000475	0.000025
1.718	-0.0000048	0.00003
1.719	-0.0000048	0.00003
1.72	-0.00000475	0.00003
1.721	-0.0000047	0.00003
1.722	-0.00000455	0.00003
1.723	-0.00000445	0.00003
1.724	-0.00000425	0.00003
1.725	-0.0000041	0.00003
1.726	-0.00000385	0.00003
1.727	-0.00000365	0.000025
1.728	-0.00000345	0.000025
1.729	-0.00000325	0.000025
1.73	-0.000003	0.000025
1.731	-0.0000028	0.000025
1.732	-0.0000026	0.000025
1.733	-0.00000245	0.000025
1.734	-0.00000225	0.000025
1.735	-0.0000021	0.000025
1.736	-0.00000195	0.000025
1.737	-0.0000019	0.000025
1.738	-0.0000018	0.00003
1.739	-0.00000175	0.00003
1.74	-0.00000175	0.00003
1.741	-0.00000175	0.00003
1.742	-0.00000175	0.00003
1.743	-0.00000175	0.00003
1.744	-0.0000018	0.00003
1.745	-0.00000185	0.00003
1.746	-0.00000195	0.00003
1.747	-0.000002	0.00003
1.748	-0.0000021	0.000025
1.749	-0.0000022	0.000025
1.75	-0.0000023	0.000025
1.751	-0.0000024	0.000025
1.752	-0.00000255	0.000025
1.753	-0.00000265	0.000025
1.754	-0.00000275	0.000025
1.755	-0.00000285	0.000025
1.756	-0.0000029	0.000025
1.757	-0.00000295	0.000025
1.758	-0.000003	0.00003
1.759	-0.000003	0.00003
1.76	-0.00000305	0.00003
1.761	-0.00000305	0.00003
1.762	-0.000003	0.00003
1.763	-0.000003	0.00003
1.764	-0.00000295	0.00003
1.765	-0.0000029	0.00003
1.766	-0.00000285	0.00003
1.767	-0.0000028	0.00003
1.768	-0.0000028	0.000025
1.769	-0.00000275	0.000025
1.77	-0.0000028	0.000025
1.771	-0.00000275	0.000025
1.772	-0.00000275	0.000025
1.773	-0.00000285	0.000025
1.774	-0.00000295	0.000025
1.775	-0.000003	0.000025
1.776	-0.0000031	0.000025
1.777	-0.0000032	0.000025
1.778	-0.00000335	0.00003
1.779	-0.00000345	0.00003
1.78	-0.0000036	0.00003
1.781	-0.00000375	0.00003
1.782	-0.00000385	0.00003
1.783	-0.000004	0.00003
1.784	-0.0000041	0.00003
1.785	-0.00000415	0.00003
1.786	-0.0000043	0.00003
1.787	-0.00000435	0.000025
1.788	-0.0000044	0.000025
1.789	-0.00000445	0.000025
1.79	-0.0000045	0.000025
1.791	-0.0000045	0.00002
1.792	-0.0000045	0.00002
1.793	-0.0000045	0.00002
1.794	-0.0000045	0.00002
1.795	-0.0000044	0.000025
1.796	-0.0000044	0.000025
1.797	-0.00000435	0.000025
1.798	-0.0000042	0.000025
1.799	-0.0000041	0.00003
1.8	-0.00000395	0.00003
1.801	-0.00000385	0.00003
1.802	-0.00000365	0.00003
1.803	-0.00000355	0.00003
1.804	-0.0000034	0.00003
1.805	-0.0000032	0.00003
1.806	-0.00000305	0.000025
1.807	-0.0000029	0.000025
1.808	-0.00000275	0.000025
1.809	-0.0000026	0.000025
1.81	-0.00000245	0.00002
1.811	-0.00000235	0.00002
1.812	-0.0000023	0.00002
1.813	-0.0000022	0.00002
1.814	-0.0000022	0.00002
1.815	-0.00000215	0.000025
1.816	-0.00000215	0.000025
1.817	-0.00000215	0.000025
1.818	-0.00000215	0.000025
1.819	-0.0000021	0.00003
1.82	-0.0000021	0.00003
1.821	-0.0000021	0.00003
1.822	-0.000002	0.00003
1.823	-0.000002	0.00003
1.824	-0.0000019	0.00003
1.825	-0.0000018	0.00003
1.826	-0.00000165	0.00003
1.827	-0.00000155	0.000025
1.828	-0.00000145	0.000025
1.829	-0.0000013	0.000025
1.83	-0.0000012	0.000025
1.831	-0.0000011	0.00002
1.832	-0.000001	0.00002
1.833	-0.00000095	0.000025
1.834	-0.00000095	0.000025
1.835	-0.000001	0.000025
1.836	-0.0000011	0.000025
1.837	-0.00000115	0.000025
1.838	-0.0000013	0.00003
1.839	-0.0000015	0.00003
1.84	-0.00000175	0.00003
1.841	-0.00000195	0.00003
1.842	-0.00000215	0.00003
1.843	-0.0000024	0.00003
1.844	-0.00000265	0.00003
1.845	-0.00000285	0.00003
1.846	-0.00000305	0.00003
1.847	-0.0000032	0.00003
1.848	-0.0000033	0.000025
1.849	-0.00000345	0.000025
1.85	-0.00000345	0.000025
1.851	-0.0000035	0.000025
1.852	-0.00000345	0.000025
1.853	-0.0000034	0.000025
1.854	-0.00000335	0.000025
1.855	-0.0000032	0.000025
1.856	-0.0000031	0.000025
1.857	-0.00000295	0.00003
1.858	-0.0000028	0.00003
1.859	-0.0000026	0.00003
1.86	-0.00000245	0.000035
1.861	-0.00000225	0.000035
1.862	-0.00000205	0.000035
1.863	-0.00000185	0.000035
1.864	-0.0000017	0.000035
1.865	-0.0000015	0.00003
1.866	-0.00000135	0.00003
1.867	-0.0000012	0.00003
1.868	-0.0000011	0.00003
1.869	-0.000001	0.000025
1.87	-0.000001	0.000025
1.871	-0.000001	0.000025
1.872	-0.00000105	0.000025
1.873	-0.0000011	0.000025
1.874	-0.0000012	0.000025
1.875	-0.0000013	0.000025
1.876	-0.0000015	0.000025
1.877	-0.00000165	0.00003
1.878	-0.0000019	0.00003
1.879	-0.00000215	0.00003
1.88	-0.00000235	0.00003
1.881	-0.0000026	0.000035
1.882	-0.0000028	0.000035
1.883	-0.000003	0.000035
1.884	-0.0000032	0.00003
1.885	-0.00000335	0.00003
1.886	-0.00000355	0.00003
1.887	-0.0000037	0.00003
1.888	-0.0000038	0.000025
1.889	-0.0000039	0.000025
1.89	-0.000004	0.000025
1.891	-0.00000405	0.000025
1.892	-0.00000405	0.000025
1.893	-0.0000041	0.000025
1.894	-0.00000415	0.000025
1.895	-0.00000405	0.000025
1.896	-0.00000405	0.000025
1.897	-0.000004	0.00003
1.898	-0.00000395	0.00003
1.899	-0.0000039	0.00003
1.9	-0.0000038	0.00003
1.901	-0.00000375	0.00003
1.902	-0.0000037	0.00003
1.903	-0.0000036	0.00003
1.904	-0.0000036	0.00003
1.905	-0.00000355	0.00003
1.906	-0.00000345	0.00003
1.907	-0.0000035	0.00003
1.908	-0.00000345	0.000025
1.909	-0.00000345	0.000025
1.91	-0.00000345	0.000025
1.911	-0.0000035	0.000025
1.912	-0.00000345	0.000025
1.913	-0.0000035	0.000025
1.914	-0.0000035	0.000025
1.915	-0.0000035	0.000025
1.916	-0.00000345	0.000025
1.917	-0.00000345	0.000025
1.918	-0.00000335	0.00003
1.919	-0.0000033	0.00003
1.92	-0.0000032	0.00003
1.921	-0.0000031	0.00003
1.922	-0.000003	0.00003
1.923	-0.00000285	0.00003
1.924	-0.00000275	0.00003
1.925	-0.0000026	0.00003
1.926	-0.0000025	0.00003
1.927	-0.0000023	0.00003
1.928	-0.0000022	0.000025
1.929	-0.000002	0.000025
1.93	-0.00000185	0.000025
1.931	-0.0000017	0.000025
1.932	-0.00000145	0.000025
1.933	-0.0000013	0.000025
1.934	-0.00000115	0.000025
1.935	-0.00000085	0.000025
1.936	-0.00000065	0.000025
1.937	-0.00000045	0.00003
1.938	-0.00000015	0.00003
1.939	0.0000001	0.00003
1.94	0.00000035	0.00003
1.941	0.0000006	0.00003
1.942	0.00000085	0.000035
1.943	0.000001	0.00003
1.944	0.0000012	0.00003
1.945	0.00000135	0.00003
1.946	0.0000015	0.00003
1.947	0.00000155	0.00003
1.948	0.0000016	0.000025
1.949	0.0000017	0.000025
1.95	0.00000175	0.000025
1.951	0.0000017	0.000025
1.952	0.0000017	0.000025
1.953	0.0000016	0.000025
1.954	0.0000015	0.000025
1.955	0.00000145	0.000025
1.956	0.00000135	0.000025
1.957	0.0000013	0.00003
1.958	0.00000115	0.00003
1.959	0.000001	0.00003
1.96	0.0000009	0.00003
1.961	0.00000075	0.00003
1.962	0.0000006	0.000035
1.963	0.00000045	0.000035
1.964	0.00000025	0.00003
1.965	0.0000001	0.00003
1.966	-0.0000001	0.00003
1.967	-0.0000003	0.00003
1.968	-0.0000005	0.000025
1.969	-0.00000075	0.000025
1.97	-0.00000095	0.000025
1.971	-0.0000012	0.000025
1.972	-0.00000135	0.000025
1.973	-0.00000155	0.000025
1.974	-0.00000165	0.000025
1.975	-0.00000175	0.000025
1.976	-0.00000185	0.000025
1.977	-0.00000185	0.00003
1.978	-0.00000185	0.00003
1.979	-0.0000018	0.00003
1.98	-0.0000017	0.00003
1.981	-0.00000155	0.00003
1.982	-0.00000145	0.00003
1.983	-0.00000135	0.00003
1.984	-0.0000012	0.00003
1.985	-0.0000011	0.00003
1.986	-0.000001	0.00003
1.987	-0.00000095	0.00003
1.988	-0.0000009	0.000025
1.989	-0.0000009	0.000025
1.99	-0.00000095	0.000025
1.991	-0.00000105	0.000025
1.992	-0.00000105	0.000025
1.993	-0.00000115	0.000025
1.994	-0.00000125	0.000025
1.995	-0.00000135	0.000025
1.996	-0.00000145	0.000025
1.997	-0.00000155	0.000025
1.998	-0.0000016	0.00003
1.999	-0.00000165	0.00003
2	-0.0000017	0.00003
2.001	-0.0000018	0.00003
2.002	-0.00000185	0.00003
2.003	-0.0000019	0.00003
2.004	-0.000002	0.00003
2.005	-0.0000021	0.00003
2.006	-0.00000225	0.00003
2.007	-0.00000245	0.00003
2.008	-0.0000026	0.000025
2.009	-0.00000285	0.000025
2.01	-0.00000315	0.000025
2.011	-0.00000345	0.000025
2.012	-0.00000375	0.000025
2.013	-0.0000041	0.000025
2.014	-0.0000044	0.000025
2.015	-0.00000465	0.000025
2.016	-0.0000049	0.000025
2.017	-0.0000051	0.000025
2.018	-0.0000052	0.00003
2.019	-0.00000535	0.00003
2.02	-0.00000535	0.00003
2.021	-0.00000525	0.00003
2.022	-0.00000515	0.00003
2.023	-0.00000505	0.00003
2.024	-0.00000475	0.00003
2.025	-0.00000445	0.00003
2.026	-0.0000042	0.00003
2.027	-0.00000385	0.00003
2.028	-0.0000035	0.000025
2.029	-0.00000315	0.000025
2.03	-0.00000285	0.000025
2.031	-0.00000255	0.000025
2.032	-0.0000023	0.000025
2.033	-0.00000205	0.000025
2.034	-0.0000019	0.000025
2.035	-0.0000017	0.000025
2.036	-0.0000016	0.000025
2.037	-0.00000155	0.000025
2.038	-0.00000155	0.00003
2.039	-0.0000016	0.00003
2.04	-0.00000165	0.00003
2.041	-0.00000175	0.00003
2.042	-0.00000185	0.00003
2.043	-0.0000019	0.00003
2.044	-0.000002	0.00003
2.045	-0.00000205	0.00003
2.046	-0.0000021	0.00003
2.047	-0.00000215	0.00003
2.048	-0.00000215	0.000025
2.049	-0.00000215	0.000025
2.05	-0.0000021	0.000025
2.051	-0.0000021	0.000025
2.052	-0.00000205	0.000025
2.053	-0.00000195	0.000025
2.054	-0.0000019	0.000025
2.055	-0.0000018	0.000025
2.056	-0.00000175	0.000025
2.057	-0.0000016	0.00003
2.058	-0.0000015	0.00003
2.059	-0.00000145	0.00003
2.06	-0.0000014	0.00003
2.061	-0.0000013	0.00003
2.062	-0.00000125	0.00003
2.063	-0.00000125	0.00003
2.064	-0.0000012	0.00003
2.065	-0.00000115	0.00003
2.066	-0.0000012	0.00003
2.067	-0.00000125	0.00003
2.068	-0.0000013	0.000025
2.069	-0.00000135	0.000025
2.07	-0.00000145	0.000025
2.071	-0.00000155	0.000025
2.072	-0.0000017	0.000025
2.073	-0.0000018	0.000025
2.074	-0.000002	0.000025
2.075	-0.00000205	0.000025
2.076	-0.0000022	0.000025
2.077	-0.00000235	0.000025
2.078	-0.00000245	0.00003
2.079	-0.0000026	0.00003
2.08	-0.0000027	0.00003
2.081	-0.0000028	0.00003
2.082	-0.0000029	0.00003
2.083	-0.000003	0.00003
2.084	-0.00000315	0.00003
2.085	-0.0000032	0.00003
2.086	-0.00000335	0.00003
2.087	-0.00000345	0.00003
2.088	-0.0000036	0.000025
2.089	-0.00000365	0.000025
2.09	-0.0000038	0.000025
2.091	-0.0000039	0.000025
2.092	-0.00000395	0.000025
2.093	-0.00000405	0.000025
2.094	-0.0000041	0.000025
2.095	-0.00000415	0.000025
2.096	-0.00000415	0.000025
2.097	-0.00000415	0.00003
2.098	-0.0000041	0.00003
2.099	-0.00000405	0.00003
2.1	-0.00000385	0.00003
2.101	-0.0000038	0.00003
2.102	-0.00000365	0.000035
2.103	-0.0000035	0.000035
2.104	-0.0000034	0.00003
2.105	-0.00000325	0.00003
2.106	-0.0000031	0.00003
2.107	-0.000003	0.00003
2.108	-0.00000285	0.000025
2.109	-0.00000275	0.000025
2.11	-0.0000027	0.000025
2.111	-0.00000255	0.000025
2.112	-0.0000025	0.000025
2.113	-0.0000024	0.000025
2.114	-0.00000235	0.000025
2.115	-0.00000225	0.000025
2.116	-0.0000022	0.000025
2.117	-0.00000215	0.00003
2.118	-0.0000021	0.00003
2.119	-0.00000205	0.00003
2.12	-0.000002	0.00003
2.121	-0.00000195	0.000035
2.122	-0.0000019	0.000035
2.123	-0.00000185	0.000035
2.124	-0.00000185	0.00003
2.125	-0.0000018	0.00003
2.126	-0.0000018	0.00003
2.127	-0.00000185	0.00003
2.128	-0.00000185	0.000025
2.129	-0.00000185	0.000025
2.13	-0.00000195	0.000025
2.131	-0.00000195	0.000025
2.132	-0.000002	0.000025
2.133	-0.00000205	0.000025
2.134	-0.0000021	0.000025
2.135	-0.00000215	0.000025
2.136	-0.0000022	0.000025
2.137	-0.00000225	0.00003
2.138	-0.0000023	0.00003
2.139	-0.00000235	0.00003
2.14	-0.0000024	0.00003
2.141	-0.0000024	0.00003
2.142	-0.00000245	0.00003
2.143	-0.00000245	0.00003
2.144	-0.00000245	0.00003
2.145	-0.00000245	0.00003
2.146	-0.00000245	0.00003
2.147	-0.00000245	0.00003
2.148	-0.0000024	0.000025
2.149	-0.00000235	0.000025
2.15	-0.0000023	0.000025
2.151	-0.00000225	0.000025
2.152	-0.0000022	0.000025
2.153	-0.0000022	0.000025
2.154	-0.0000022	0.000025
2.155	-0.00000215	0.000025
2.156	-0.00000215	0.000025
2.157	-0.00000215	0.000025
2.158	-0.0000022	0.00003
2.159	-0.00000225	0.00003
2.16	-0.00000235	0.00003
2.161	-0.00000245	0.00003
2.162	-0.00000255	0.00003
2.163	-0.0000027	0.00003
2.164	-0.0000029	0.00003
2.165	-0.000003	0.00003
2.166	-0.0000032	0.00003
2.167	-0.00000345	0.000025
2.168	-0.00000355	0.000025
2.169	-0.00000375	0.000025
2.17	-0.00000395	0.000025
2.171	-0.0000041	0.000025
2.172	-0.00000425	0.00002
2.173	-0.00000435	0.00002
2.174	-0.0000044	0.000025
2.175	-0.0000045	0.000025
2.176	-0.0000045	0.000025
2.177	-0.00000445	0.000025
2.178	-0.0000044	0.00003
2.179	-0.00000435	0.00003
2.18	-0.00000425	0.00003
2.181	-0.00000415	0.00003
2.182	-0.000004	0.00003
2.183	-0.0000039	0.00003
2.184	-0.00000375	0.00003
2.185	-0.0000036	0.00003
2.186	-0.00000345	0.00003
2.187	-0.00000325	0.000025
2.188	-0.0000031	0.000025
2.189	-0.00000295	0.000025
2.19	-0.00000285	0.000025
2.191	-0.0000027	0.000025
2.192	-0.0000026	0.00002
2.193	-0.00000255	0.00002
2.194	-0.00000245	0.000025
2.195	-0.0000024	0.000025
2.196	-0.0000024	0.000025
2.197	-0.00000235	0.000025
2.198	-0.00000235	0.00003
2.199	-0.00000235	0.00003
2.2	-0.0000024	0.00003
2.201	-0.00000245	0.00003
2.202	-0.00000255	0.00003
2.203	-0.0000027	0.00003
2.204	-0.00000285	0.00003
2.205	-0.00000295	0.00003
2.206	-0.00000315	0.00003
2.207	-0.0000034	0.00003
2.208	-0.00000355	0.000025
2.209	-0.00000375	0.000025
2.21	-0.000004	0.000025
2.211	-0.0000042	0.000025
2.212	-0.0000044	0.000025
2.213	-0.0000046	0.000025
2.214	-0.0000048	0.000025
2.215	-0.00000495	0.000025
2.216	-0.00000505	0.000025
2.217	-0.0000051	0.000025
2.218	-0.00000515	0.00003
2.219	-0.00000505	0.00003
2.22	-0.00000495	0.00003
2.221	-0.0000048	0.00003
2.222	-0.0000046	0.00003
2.223	-0.0000044	0.00003
2.224	-0.00000415	0.00003
2.225	-0.0000039	0.00003
2.226	-0.00000365	0.00003
2.227	-0.0000034	0.00003
2.228	-0.0000032	0.000025
2.229	-0.00000305	0.000025
2.23	-0.00000285	0.000025
2.231	-0.00000275	0.000025
2.232	-0.00000265	0.000025
2.233	-0.00000265	0.000025
2.234	-0.0000026	0.000025
2.235	-0.0000026	0.000025
2.236	-0.0000027	0.000025
2.237	-0.00000275	0.000025
2.238	-0.0000028	0.00003
2.239	-0.0000029	0.00003
2.24	-0.000003	0.00003
2.241	-0.00000305	0.00003
2.242	-0.0000031	0.00003
2.243	-0.0000032	0.00003
2.244	-0.00000325	0.00003
2.245	-0.0000033	0.00003
2.246	-0.0000033	0.00003
2.247	-0.0000033	0.00003
2.248	-0.0000033	0.000025
2.249	-0.00000325	0.000025
2.25	-0.0000032	0.000025
2.251	-0.0000031	0.000025
2.252	-0.000003	0.000025
2.253	-0.0000029	0.000025
2.254	-0.0000028	0.000025
2.255	-0.00000265	0.000025
2.256	-0.0000025	0.000025
2.257	-0.00000245	0.000025
2.258	-0.00000235	0.00003
2.259	-0.0000022	0.00003
2.26	-0.00000215	0.00003
2.261	-0.00000205	0.00003
2.262	-0.00000195	0.00003
2.263	-0.00000195	0.00003
2.264	-0.0000019	0.00003
2.265	-0.0000019	0.00003
2.266	-0.0000019	0.00003
2.267	-0.00000195	0.000025
2.268	-0.00000195	0.000025
2.269	-0.00000195	0.000025
2.27	-0.000002	0.000025
2.271	-0.000002	0.000025
2.272	-0.00000205	0.000025
2.273	-0.00000205	0.000025
2.274	-0.00000205	0.000025
2.275	-0.00000205	0.000025
2.276	-0.00000205	0.000025
2.277	-0.00000205	0.000025
2.278	-0.000002	0.00003
2.279	-0.00000195	0.00003
2.28	-0.0000019	0.00003
2.281	-0.00000185	0.00003
2.282	-0.0000018	0.00003
2.283	-0.0000018	0.00003
2.284	-0.00000175	0.00003
2.285	-0.0000017	0.00003
2.286	-0.00000165	0.00003
2.287	-0.0000016	0.00003
2.288	-0.00000155	0.000025
2.289	-0.00000155	0.000025
2.29	-0.0000015	0.000025
2.291	-0.00000145	0.000025
2.292	-0.0000014	0.000025
2.293	-0.0000014	0.000025
2.294	-0.00000135	0.000025
2.295	-0.00000125	0.000025
2.296	-0.0000012	0.000025
2.297	-0.00000115	0.000025
2.298	-0.00000105	0.00003
2.299	-0.000001	0.00003
2.3	-0.0000009	0.00003
2.301	-0.0000008	0.00003
2.302	-0.00000075	0.00003
2.303	-0.0000007	0.00003
2.304	-0.00000065	0.00003
2.305	-0.00000055	0.00003
2.306	-0.00000055	0.00003
2.307	-0.00000055	0.00003
2.308	-0.00000055	0.000025
2.309	-0.0000006	0.000025
2.31	-0.0000007	0.000025
2.311	-0.0000008	0.000025
2.312	-0.00000095	0.000025
2.313	-0.0000011	0.000025
2.314	-0.0000012	0.000025
2.315	-0.00000135	0.000025
2.316	-0.0000015	0.000025
2.317	-0.0000016	0.000025
2.318	-0.00000165	0.00003
2.319	-0.00000175	0.00003
2.32	-0.00000175	0.00003
2.321	-0.0000017	0.00003
2.322	-0.00000165	0.00003
2.323	-0.00000155	0.00003
2.324	-0.00000145	0.00003
2.325	-0.0000013	0.00003
2.326	-0.0000012	0.00003
2.327	-0.000001	0.00003
2.328	-0.00000085	0.000025
2.329	-0.00000075	0.000025
2.33	-0.0000007	0.000025
2.331	-0.00000055	0.000025
2.332	-0.00000055	0.000025
2.333	-0.00000055	0.000025
2.334	-0.0000006	0.000025
2.335	-0.00000065	0.000025
2.336	-0.00000075	0.000025
2.337	-0.0000009	0.000025
2.338	-0.000001	0.00003
2.339	-0.00000115	0.00003
2.34	-0.0000013	0.00003
2.341	-0.00000145	0.00003
2.342	-0.0000016	0.00003
2.343	-0.00000175	0.00003
2.344	-0.00000185	0.00003
2.345	-0.0000019	0.00003
2.346	-0.00000205	0.00003
2.347	-0.0000021	0.00003
2.348	-0.00000215	0.000025
2.349	-0.0000022	0.000025
2.35	-0.0000022	0.000025
2.351	-0.00000225	0.000025
2.352	-0.0000023	0.000025
2.353	-0.0000023	0.000025
2.354	-0.00000235	0.000025
2.355	-0.00000235	0.000025
2.356	-0.0000024	0.000025
2.357	-0.00000245	0.000025
2.358	-0.00000245	0.00003
2.359	-0.00000245	0.00003
2.36	-0.00000245	0.00003
2.361	-0.00000245	0.00003
2.362	-0.0000024	0.00003
2.363	-0.0000024	0.00003
2.364	-0.00000235	0.00003
2.365	-0.00000235	0.00003
2.366	-0.0000023	0.00003
2.367	-0.0000022	0.00003
2.368	-0.0000021	0.000025
2.369	-0.00000205	0.000025
2.37	-0.0000019	0.000025
2.371	-0.00000185	0.000025
2.372	-0.0000017	0.000025
2.373	-0.0000016	0.000025
2.374	-0.00000155	0.000025
2.375	-0.0000014	0.000025
2.376	-0.00000135	0.000025
2.377	-0.0000013	0.000025
2.378	-0.0000012	0.00003
2.379	-0.00000115	0.00003
2.38	-0.0000012	0.00003
2.381	-0.0000012	0.00003
2.382	-0.0000012	0.00003
2.383	-0.0000013	0.00003
2.384	-0.00000135	0.00003
2.385	-0.0000014	0.00003
2.386	-0.0000015	0.00003
2.387	-0.0000016	0.000025
2.388	-0.0000017	0.000025
2.389	-0.00000185	0.000025
2.39	-0.00000195	0.000025
2.391	-0.000002	0.000025
2.392	-0.00000205	0.000025
2.393	-0.00000215	0.000025
2.394	-0.0000022	0.000025
2.395	-0.00000225	0.000025
2.396	-0.0000023	0.000025
2.397	-0.00000235	0.000025
2.398	-0.0000024	0.00003
2.399	-0.00000245	0.00003
2.4	-0.00000245	0.00003
2.401	-0.0000025	0.00003
2.402	-0.00000255	0.00003
2.403	-0.0000026	0.00003
2.404	-0.00000275	0.00003
2.405	-0.00000275	0.00003
2.406	-0.00000285	0.00003
2.407	-0.0000029	0.00003
2.408	-0.000003	0.000025
2.409	-0.0000031	0.000025
2.41	-0.00000315	0.000025
2.411	-0.0000032	0.000025
2.412	-0.00000325	0.000025
2.413	-0.0000032	0.000025
2.414	-0.00000315	0.000025
2.415	-0.0000031	0.000025
2.416	-0.000003	0.000025
2.417	-0.0000029	0.00003
2.418	-0.0000027	0.00003
2.419	-0.00000255	0.00003
2.42	-0.0000024	0.00003
2.421	-0.0000022	0.00003
2.422	-0.0000021	0.000035
2.423	-0.00000195	0.00003
2.424	-0.00000185	0.00003
2.425	-0.00000175	0.00003
2.426	-0.0000017	0.00003
2.427	-0.00000175	0.00003
2.428	-0.00000175	0.000025
2.429	-0.0000018	0.000025
2.43	-0.00000185	0.000025
2.431	-0.00000195	0.000025
2.432	-0.00000205	0.000025
2.433	-0.00000215	0.000025
2.434	-0.00000225	0.000025
2.435	-0.0000023	0.000025
2.436	-0.00000235	0.000025
2.437	-0.0000024	0.00003
2.438	-0.0000024	0.00003
2.439	-0.00000245	0.00003
2.44	-0.00000245	0.00003
2.441	-0.0000024	0.00003
2.442	-0.00000235	0.000035
2.443	-0.00000225	0.000035
2.444	-0.00000225	0.00003
2.445	-0.00000215	0.00003
2.446	-0.00000205	0.00003
2.447	-0.00000195	0.00003
2.448	-0.0000019	0.000025
2.449	-0.00000185	0.000025
2.45	-0.0000018	0.000025
2.451	-0.00000185	0.000025
2.452	-0.00000185	0.000025
2.453	-0.0000019	0.000025
2.454	-0.00000195	0.000025
2.455	-0.000002	0.000025
2.456	-0.00000205	0.000025
2.457	-0.00000215	0.00003
2.458	-0.00000215	0.00003
2.459	-0.0000022	0.00003
2.46	-0.00000225	0.00003
2.461	-0.00000225	0.00003
2.462	-0.0000023	0.000035
2.463	-0.00000235	0.00003
2.464	-0.0000023	0.00003
2.465	-0.0000023	0.00003
2.466	-0.0000023	0.00003
2.467	-0.00000225	0.00003
2.468	-0.00000225	0.000025
2.469	-0.00000225	0.000025
2.47	-0.00000225	0.000025
2.471	-0.00000225	0.000025
2.472	-0.00000225	0.000025
2.473	-0.00000225	0.000025
2.474	-0.0000023	0.000025
2.475	-0.00000235	0.000025
2.476	-0.0000024	0.000025
2.477	-0.0000025	0.000025
2.478	-0.00000245	0.00003
2.479	-0.0000025	0.00003
2.48	-0.00000255	0.00003
2.481	-0.0000026	0.00003
2.482	-0.0000026	0.00003
2.483	-0.00000265	0.00003
2.484	-0.00000265	0.00003
2.485	-0.00000265	0.00003
2.486	-0.00000265	0.00003
2.487	-0.0000026	0.00003
2.488	-0.00000265	0.000025
2.489	-0.0000026	0.000025
2.49	-0.0000026	0.000025
2.491	-0.0000026	0.000025
2.492	-0.00000265	0.00002
2.493	-0.0000027	0.00002
2.494	-0.0000027	0.000025
2.495	-0.00000275	0.000025
2.496	-0.00000285	0.000025
2.497	-0.0000029	0.000025
2.498	-0.00000295	0.000025
2.499	-0.000003	0.00003
2.5	-0.00000305	0.00003
2.501	-0.0000031	0.00003
2.502	-0.00000315	0.00003
2.503	-0.0000031	0.00003
2.504	-0.00000315	0.00003
2.505	-0.00000305	0.00003
2.506	-0.000003	0.00003
2.507	-0.0000029	0.000025
2.508	-0.0000028	0.000025
2.509	-0.00000265	0.000025
2.51	-0.00000255	0.00002
2.511	-0.00000235	0.00002
2.512	-0.0000022	0.00002
2.513	-0.00000205	0.00002
2.514	-0.0000019	0.00002
2.515	-0.00000175	0.000025
2.516	-0.00000165	0.000025
2.517	-0.0000016	0.000025
2.518	-0.0000015	0.000025
2.519	-0.0000015	0.00003
2.52	-0.00000155	0.00003
2.521	-0.00000155	0.00003
2.522	-0.00000165	0.00003
2.523	-0.0000018	0.00003
2.524	-0.00000195	0.00003
2.525	-0.0000021	0.00003
2.526	-0.0000023	0.000025
2.527	-0.0000025	0.000025
2.528	-0.00000265	0.000025
2.529	-0.00000275	0.000025
2.53	-0.0000029	0.00002
2.531	-0.00000295	0.00002
2.532	-0.0000029	0.00002
2.533	-0.00000285	0.00002
2.534	-0.0000028	0.00002
2.535	-0.0000027	0.00002
2.536	-0.0000026	0.000025
2.537	-0.00000245	0.000025
2.538	-0.0000023	0.000025
2.539	-0.0000022	0.00003
2.54	-0.0000021	0.00003
2.541	-0.00000205	0.00003
2.542	-0.000002	0.00003
2.543	-0.000002	0.00003
2.544	-0.00000195	0.00003
2.545	-0.000002	0.00003
2.546	-0.00000205	0.00003
2.547	-0.0000021	0.000025
2.548	-0.00000215	0.000025
2.549	-0.0000022	0.000025
2.55	-0.0000022	0.000025
2.551	-0.00000225	0.00002
2.552	-0.00000225	0.00002
2.553	-0.0000022	0.00002
2.554	-0.00000215	0.00002
2.555	-0.000002	0.000025
2.556	-0.00000185	0.000025
2.557	-0.00000165	0.000025
2.558	-0.0000014	0.000025
2.559	-0.0000012	0.00003
0	0.0000002	0.00083
0.001	0.00000025	0.00083
0.002	0.0000003	0.00083
0.003	0.0000003	0.00083
0.004	0.00000025	0.00083
0.005	0.00000025	0.00083
0.006	0.0000002	0.00083
0.007	0.00000015	0.000825
0.008	0.0000001	0.000825
0.009	0	0.000825
0.01	-0.00000015	0.000825
0.011	-0.00000025	0.00082
0.012	-0.00000035	0.00082
0.013	-0.00000045	0.000815
0.014	-0.0000005	0.000805
0.015	-0.00000065	0.0008
0.016	-0.0000007	0.00079
0.017	-0.00000075	0.00078
0.018	-0.00000075	0.000765
0.019	-0.00000075	0.000755
0.02	-0.0000007	0.00074
0.021	-0.0000006	0.00072
0.022	-0.0000006	0.000705
0.023	-0.0000005	0.000685
0.024	-0.0000004	0.000665
0.025	-0.00000025	0.000645
0.026	-0.0000002	0.000625
0.027	0	0.000605
0.028	0.0000001	0.000585
0.029	0.00000025	0.000565
0.03	0.00000035	0.000545
0.031	0.00000045	0.000525
0.032	0.00000055	0.000505
0.033	0.0000006	0.000485
0.034	0.00000075	0.000465
0.035	0.00000085	0.000445
0.036	0.00000095	0.000425
0.037	0.00000105	0.0004
0.038	0.0000012	0.00038
0.039	0.00000135	0.00036
0.04	0.00000145	0.00034
0.041	0.00000165	0.000315
0.042	0.0000018	0.000295
0.043	0.0000019	0.000275
0.044	0.00000205	0.000255
0.045	0.0000022	0.00024
0.046	0.0000023	0.00022
0.047	0.00000235	0.000205
0.048	0.0000024	0.00019
0.049	0.00000245	0.000175
0.05	0.00000245	0.00016
0.051	0.00000245	0.00015
0.052	0.0000024	0.000135
0.053	0.00000235	0.000125
0.054	0.0000023	0.000115
0.055	0.0000023	0.000105
0.056	0.0000022	0.000095
0.057	0.00000225	0.000085
0.058	0.00000225	0.000075
0.059	0.0000023	0.000065
0.06	0.00000245	0.00006
0.061	0.0000026	0.00005
0.062	0.00000285	0.00004
0.063	0.00000305	0.000035
0.064	0.00000335	0.00003
0.065	0.00000365	0.000025
0.066	0.0000039	0.00002
0.067	0.0000042	0.000015
0.068	0.0000045	0.00001
0.069	0.00000475	0.00001
0.07	0.0000049	0.000005
0.071	0.00000505	0.000005
0.072	0.00000505	0.000005
0.073	0.000005	0.000005
0.074	0.00000485	0.000005
0.075	0.00000465	0.000005
0.076	0.00000435	0.000005
0.077	0.00000395	0.000005
0.078	0.00000355	0.000005
0.079	0.00000305	0.000005
0.08	0.0000025	0
0.081	0.00000205	0
0.082	0.00000155	0
0.083	0.0000011	0
0.084	0.00000065	0
0.085	0.0000003	0
0.086	0	0
0.087	-0.00000025	0
0.088	-0.0000004	0
0.089	-0.00000055	0.000005
0.09	-0.0000006	0.000005
0.091	-0.00000055	0.000005
0.092	-0.0000005	0.00001
0.093	-0.0000004	0.00001
0.094	-0.00000025	0.000015
0.095	-0.00000015	0.000015
0.096	0	0.00002
0.097	0.0000001	0.00002
0.098	0.00000015	0.00002
0.099	0.00000015	0.00002
0.1	0.0000002	0.00002
0.101	0.00000015	0.00002
0.102	0.00000005	0.00002
0.103	0	0.00002
0.104	-0.0000001	0.00002
0.105	-0.00000025	0.00002
0.106	-0.00000035	0.00002
0.107	-0.0000005	0.00002
0.108	-0.00000055	0.00002
0.109	-0.0000006	0.00002
0.11	-0.0000006	0.000025
0.111	-0.00000055	0.000025
0.112	-0.0000005	0.00003
0.113	-0.00000045	0.00003
0.114	-0.00000025	0.00003
0.115	-0.0000001	0.000035
0.116	0.0000001	0.000035
0.117	0.0000003	0.000035
0.118	0.0000005	0.000035
0.119	0.0000007	0.000035
0.12	0.0000009	0.000035
0.121	0.0000011	0.00003
0.122	0.0000012	0.00003
0.123	0.00000135	0.00003
0.124	0.0000014	0.00003
0.125	0.0000015	0.00003
0.126	0.00000155	0.00003
0.127	0.00000155	0.00003
0.128	0.00000155	0.00003
0.129	0.00000155	0.00003
0.13	0.0000015	0.00003
0.131	0.0000015	0.000035
0.132	0.0000014	0.000035
0.133	0.0000014	0.000035
0.134	0.0000014	0.000035
0.135	0.0000014	0.00004
0.136	0.0000014	0.00004
0.137	0.00000145	0.00004
0.138	0.00000145	0.00004
0.139	0.0000015	0.000035
0.14	0.00000155	0.000035
0.141	0.00000165	0.000035
0.142	0.00000175	0.000035
0.143	0.0000018	0.00003
0.144	0.0000019	0.00003
0.145	0.000002	0.00003
0.146	0.00000205	0.00003
0.147	0.00000215	0.00003
0.148	0.00000225	0.00003
0.149	0.0000023	0.00003
0.15	0.0000024	0.00003
0.151	0.0000024	0.00003
0.152	0.0000024	0.000035
0.153	0.0000024	0.000035
0.154	0.00000235	0.000035
0.155	0.00000225	0.000035
0.156	0.0000022	0.000035
0.157	0.0000021	0.000035
0.158	0.00000195	0.000035
0.159	0.0000018	0.000035
0.16	0.00000165	0.000035
0.161	0.0000015	0.00003
0.162	0.00000135	0.00003
0.163	0.00000115	0.00003
0.164	0.00000105	0.00003
0.165	0.00000095	0.000025
0.166	0.00000085	0.000025
0.167	0.0000007	0.000025
0.168	0.0000007	0.000025
0.169	0.0000007	0.000025
0.17	0.0000007	0.00003
0.171	0.0000008	0.00003
0.172	0.00000085	0.00003
0.173	0.000001	0.00003
0.174	0.0000011	0.000035
0.175	0.0000012	0.000035
0.176	0.0000014	0.000035
0.177	0.00000155	0.000035
0.178	0.0000017	0.000035
0.179	0.0000019	0.000035
0.18	0.0000021	0.00003
0.181	0.0000023	0.00003
0.182	0.0000024	0.00003
0.183	0.0000026	0.00003
0.184	0.00000275	0.000025
0.185	0.00000285	0.000025
0.186	0.00000295	0.000025
0.187	0.0000031	0.000025
0.188	0.00000315	0.000025
0.189	0.00000315	0.000025
0.19	0.0000032	0.00003
0.191	0.00000325	0.00003
0.192	0.0000032	0.00003
0.193	0.00000315	0.00003
0.194	0.0000031	0.000035
0.195	0.00000295	0.000035
0.196	0.0000028	0.000035
0.197	0.00000265	0.000035
0.198	0.00000245	0.000035
0.199	0.00000225	0.000035
0.2	0.000002	0.000035
0.201	0.00000185	0.00003
0.202	0.00000165	0.00003
0.203	0.0000015	0.00003
0.204	0.00000135	0.00003
0.205	0.00000125	0.000025
0.206	0.00000115	0.000025
0.207	0.0000011	0.000025
0.208	0.00000115	0.000025
0.209	0.00000115	0.00003
0.21	0.00000125	0.00003
0.211	0.0000014	0.00003
0.212	0.0000015	0.00003
0.213	0.00000165	0.000035
0.214	0.0000019	0.000035
0.215	0.00000205	0.000035
0.216	0.00000225	0.000035
0.217	0.0000025	0.000035
0.218	0.0000027	0.000035
0.219	0.00000295	0.000035
0.22	0.00000315	0.000035
0.221	0.00000335	0.000035
0.222	0.00000355	0.00003
0.223	0.0000037	0.00003
0.224	0.00000385	0.00003
0.225	0.000004	0.00003
0.226	0.00000405	0.000025
0.227	0.00000415	0.000025
0.228	0.0000042	0.00003
0.229	0.0000042	0.00003
0.23	0.00000425	0.00003
0.231	0.00000425	0.00003
0.232	0.0000042	0.00003
0.233	0.00000415	0.000035
0.234	0.0000041	0.000035
0.235	0.000004	0.000035
0.236	0.0000039	0.000035
0.237	0.0000039	0.000035
0.238	0.00000385	0.000035
0.239	0.00000375	0.000035
0.24	0.0000037	0.000035
0.241	0.0000037	0.00003
0.242	0.0000037	0.00003
0.243	0.00000365	0.00003
0.244	0.00000375	0.00003
0.245	0.00000375	0.000025
0.246	0.0000038	0.000025
0.247	0.0000039	0.000025
0.248	0.00000395	0.000025
0.249	0.000004	0.000025
0.25	0.00000415	0.00003
0.251	0.00000425	0.00003
0.252	0.00000435	0.00003
0.253	0.0000045	0.00003
0.254	0.00000465	0.000035
0.255	0.0000048	0.000035
0.256	0.00000505	0.000035
0.257	0.00000515	0.000035
0.258	0.00000535	0.000035
0.259	0.00000555	0.000035
0.26	0.00000575	0.00003
0.261	0.0000059	0.00003
0.262	0.00000605	0.00003
0.263	0.00000625	0.00003
0.264	0.0000064	0.000025
0.265	0.00000645	0.000025
0.266	0.00000665	0.000025
0.267	0.0000068	0.000025
0.268	0.00000685	0.000025
0.269	0.00000695	0.000025
0.27	0.000007	0.000025
0.271	0.0000072	0.00003
0.272	0.00000725	0.00003
0.273	0.0000074	0.00003
0.274	0.00000755	0.00003
0.275	0.00000765	0.000035
0.276	0.0000078	0.000035
0.277	0.000008	0.000035
0.278	0.0000082	0.000035
0.279	0.00000835	0.00003
0.28	0.0000085	0.00003
0.281	0.00000865	0.00003
0.282	0.00000875	0.00003
0.283	0.00000885	0.000025
0.284	0.00000895	0.000025
0.285	0.000009	0.000025
0.286	0.00000895	0.000025
0.287	0.000009	0.000025
0.288	0.0000089	0.000025
0.289	0.00000885	0.000025
0.29	0.0000087	0.000025
0.291	0.0000086	0.00003
0.292	0.00000845	0.00003
0.293	0.0000083	0.00003
0.294	0.00000815	0.00003
0.295	0.000008	0.000035
0.296	0.00000785	0.000035
0.297	0.00000775	0.000035
0.298	0.0000077	0.000035
0.299	0.00000755	0.000035
0.3	0.00000755	0.00003
0.301	0.0000075	0.00003
0.302	0.00000745	0.00003
0.303	0.0000075	0.00003
0.304	0.00000745	0.000025
0.305	0.0000075	0.000025
0.306	0.0000076	0.000025
0.307	0.0000077	0.000025
0.308	0.00000785	0.000025
0.309	0.000008	0.000025
0.31	0.00000825	0.000025
0.311	0.00000855	0.00003
0.312	0.0000089	0.00003
0.313	0.0000093	0.00003
0.314	0.0000098	0.000035
0.315	0.0000103	0.000035
0.316	0.0000109	0.000035
0.317	0.0000115	0.000035
0.318	0.00001215	0.000035
0.319	0.00001275	0.000035
0.32	0.00001345	0.00003
0.321	0.0000141	0.00003
0.322	0.00001475	0.00003
0.323	0.0000154	0.00003
0.324	0.00001595	0.000025
0.325	0.0000164	0.000025
0.326	0.0000169	0.000025
0.327	0.00001725	0.000025
0.328	0.0000176	0.000025
0.329	0.00001785	0.000025
0.33	0.000018	0.00003
0.331	0.0000182	0.00003
0.332	0.0000183	0.00003
0.333	0.00001835	0.00003
0.334	0.00001835	0.000035
0.335	0.00001835	0.000035
0.336	0.0000183	0.000035
0.337	0.0000183	0.000035
0.338	0.00001825	0.000035
0.339	0.00001815	0.000035
0.34	0.00001815	0.00003
0.341	0.0000181	0.00003
0.342	0.0000181	0.00003
0.343	0.0000181	0.00003
0.344	0.0000181	0.000025
0.345	0.0000181	0.000025
0.346	0.0000181	0.000025
0.347	0.0000181	0.000025
0.348	0.00001815	0.000025
0.349	0.00001815	0.000025
0.35	0.00001825	0.00003
0.351	0.0000183	0.00003
0.352	0.00001835	0.00003
0.353	0.0000185	0.00003
0.354	0.00001865	0.000035
0.355	0.0000188	0.000035
0.356	0.00001895	0.000035
0.357	0.00001915	0.000035
0.358	0.00001935	0.000035
0.359	0.00001955	0.000035
0.36	0.00001975	0.000035
0.361	0.00002	0.00003
0.362	0.00002015	0.00003
0.363	0.00002035	0.00003
0.364	0.0000206	0.00003
0.365	0.0000208	0.000025
0.366	0.000021	0.000025
0.367	0.0000212	0.000025
0.368	0.0000214	0.000025
0.369	0.00002155	0.00003
0.37	0.00002175	0.00003
0.371	0.00002195	0.00003
0.372	0.0000221	0.00003
0.373	0.0000223	0.000035
0.374	0.0000225	0.000035
0.375	0.00002265	0.000035
0.376	0.0000228	0.000035
0.377	0.00002295	0.000035
0.378	0.0000231	0.000035
0.379	0.00002325	0.000035
0.38	0.0000234	0.000035
0.381	0.0000235	0.00003
0.382	0.00002365	0.00003
0.383	0.0000238	0.00003
0.384	0.0000239	0.00003
0.385	0.00002405	0.00003
0.386	0.00002415	0.000025
0.387	0.00002425	0.000025
0.388	0.00002435	0.000025
0.389	0.00002445	0.00003
0.39	0.00002455	0.00003
0.391	0.0000246	0.00003
0.392	0.00002465	0.00003
0.393	0.0000247	0.000035
0.394	0.00002475	0.000035
0.395	0.00002475	0.000035
0.396	0.0000248	0.000035
0.397	0.0000248	0.000035
0.398	0.00002485	0.000035
0.399	0.0000248	0.000035
0.4	0.00002485	0.000035
0.401	0.0000248	0.000035
0.402	0.00002475	0.00003
0.403	0.00002475	0.00003
0.404	0.0000247	0.00003
0.405	0.0000247	0.00003
0.406	0.00002465	0.00003
0.407	0.0000247	0.000025
0.408	0.0000247	0.00003
0.409	0.0000247	0.00003
0.41	0.0000248	0.00003
0.411	0.0000249	0.00003
0.412	0.00002505	0.00003
0.413	0.0000252	0.000035
0.414	0.0000254	0.000035
0.415	0.00002565	0.000035
0.416	0.00002585	0.000035
0.417	0.0000261	0.000035
0.418	0.0000264	0.000035
0.419	0.00002665	0.000035
0.42	0.0000269	0.000035
0.421	0.0000271	0.000035
0.422	0.0000273	0.00003
0.423	0.00002745	0.00003
0.424	0.00002755	0.00003
0.425	0.00002765	0.00003
0.426	0.0000277	0.000025
0.427	0.00002775	0.000025
0.428	0.0000277	0.00003
0.429	0.0000277	0.00003
0.43	0.0000277	0.00003
0.431	0.00002765	0.00003
0.432	0.0000276	0.00003
0.433	0.00002755	0.000035
0.434	0.0000276	0.000035
0.435	0.00002755	0.000035
0.436	0.00002755	0.000035
0.437	0.0000276	0.000035
0.438	0.0000276	0.000035
0.439	0.0000276	0.000035
0.44	0.00002765	0.000035
0.441	0.00002765	0.000035
0.442	0.0000277	0.00003
0.443	0.0000277	0.00003
0.444	0.0000277	0.00003
0.445	0.0000277	0.00003
0.446	0.0000277	0.000025
0.447	0.00002765	0.000025
0.448	0.0000276	0.00003
0.449	0.0000276	0.00003
0.45	0.00002765	0.00003
0.451	0.00002755	0.00003
0.452	0.00002755	0.00003
0.453	0.00002755	0.000035
0.454	0.00002755	0.000035
0.455	0.0000275	0.000035
0.456	0.0000275	0.000035
0.457	0.00002755	0.000035
0.458	0.0000276	0.000035
0.459	0.00002765	0.000035
0.46	0.0000277	0.000035
0.461	0.00002775	0.00003
0.462	0.00002785	0.00003
0.463	0.00002785	0.00003
0.464	0.000028	0.00003
0.465	0.0000281	0.000025
0.466	0.00002815	0.000025
0.467	0.00002825	0.000025
0.468	0.00002835	0.000025
0.469	0.00002845	0.00003
0.47	0.0000286	0.00003
0.471	0.00002865	0.00003
0.472	0.0000288	0.00003
0.473	0.0000289	0.00003
0.474	0.00002905	0.000035
0.475	0.0000291	0.000035
0.476	0.0000292	0.000035
0.477	0.0000294	0.000035
0.478	0.0000294	0.000035
0.479	0.0000295	0.000035
0.48	0.0000296	0.000035
0.481	0.0000297	0.00003
0.482	0.0000298	0.00003
0.483	0.0000299	0.00003
0.484	0.00003	0.000025
0.485	0.0000301	0.000025
0.486	0.0000302	0.000025
0.487	0.00003025	0.000025
0.488	0.00003035	0.000025
0.489	0.00003035	0.000025
0.49	0.00003035	0.00003
0.491	0.00003035	0.00003
0.492	0.0000303	0.00003
0.493	0.0000302	0.00003
0.494	0.00003015	0.000035
0.495	0.00003	0.000035
0.496	0.00002985	0.000035
0.497	0.00002975	0.000035
0.498	0.0000296	0.000035
0.499	0.0000294	0.000035
0.5	0.0000293	0.000035
0.501	0.0000291	0.00003
0.502	0.00002895	0.00003
0.503	0.0000288	0.00003
0.504	0.0000286	0.00003
0.505	0.00002845	0.00003
0.506	0.0000283	0.000025
0.507	0.0000282	0.000025
0.508	0.000028	0.00003
0.509	0.0000279	0.00003
0.51	0.00002775	0.00003
0.511	0.0000276	0.00003
0.512	0.00002745	0.00003
0.513	0.0000273	0.000035
0.514	0.00002715	0.000035
0.515	0.000027	0.000035
0.516	0.0000269	0.000035
0.517	0.0000268	0.000035
0.518	0.0000267	0.000035
0.519	0.00002655	0.000035
0.52	0.0000265	0.000035
0.521	0.0000264	0.00003
0.522	0.00002635	0.00003
0.523	0.0000263	0.00003
0.524	0.00002625	0.000025
0.525	0.00002615	0.000025
0.526	0.00002615	0.000025
0.527	0.0000261	0.000025
0.528	0.00002605	0.000025
0.529	0.00002595	0.000025
0.53	0.0000259	0.000025
0.531	0.00002585	0.000025
0.532	0.00002575	0.00003
0.533	0.0000256	0.00003
0.534	0.0000255	0.00003
0.535	0.00002535	0.00003
0.536	0.0000251	0.00003
0.537	0.000025	0.00003
0.538	0.0000248	0.00003
0.539	0.00002455	0.00003
0.54	0.00002435	0.00003
0.541	0.00002415	0.000025
0.542	0.0000239	0.000025
0.543	0.0000237	0.000025
0.544	0.0000235	0.00002
0.545	0.0000233	0.00002
0.546	0.00002315	0.00002
0.547	0.00002295	0.00002
0.548	0.0000228	0.00002
0.549	0.0000227	0.00002
0.55	0.0000226	0.00002
0.551	0.0000225	0.000025
0.552	0.0000224	0.000025
0.553	0.00002235	0.000025
0.554	0.0000222	0.000025
0.555	0.0000221	0.00003
0.556	0.00002205	0.00003
0.557	0.00002195	0.00003
0.558	0.0000218	0.00003
0.559	0.0000217	0.000025
0.56	0.0000215	0.000025
0.561	0.0000214	0.000025
0.562	0.00002115	0.000025
0.563	0.00002095	0.00002
0.564	0.0000207	0.00002
0.565	0.00002045	0.00002
0.566	0.0000202	0.00002
0.567	0.00001995	0.00002
0.568	0.00001965	0.00002
0.569	0.0000193	0.00002
0.57	0.00001905	0.00002
0.571	0.0000188	0.000025
0.572	0.0000185	0.000025
0.573	0.00001825	0.000025
0.574	0.000018	0.000025
0.575	0.0000177	0.00003
0.576	0.0000174	0.00003
0.577	0.0000171	0.00003
0.578	0.0000168	0.00003
0.579	0.00001645	0.00003
0.58	0.00001605	0.000025
0.581	0.00001575	0.000025
0.582	0.0000153	0.000025
0.583	0.0000149	0.000025
0.584	0.0000145	0.00002
0.585	0.00001405	0.00002
0.586	0.0000136	0.00002
0.587	0.0000132	0.00002
0.588	0.00001275	0.00002
0.589	0.0000124	0.00002
0.59	0.00001205	0.000025
0.591	0.00001175	0.000025
0.592	0.0000115	0.000025
0.593	0.00001125	0.000025
0.594	0.0000111	0.00003
0.595	0.00001095	0.00003
0.596	0.00001085	0.00003
0.597	0.0000108	0.00003
0.598	0.00001075	0.00003
0.599	0.0000108	0.00003
0.6	0.00001085	0.000025
0.601	0.00001085	0.000025
0.602	0.0000109	0.000025
0.603	0.00001095	0.000025
0.604	0.000011	0.00002
0.605	0.00001105	0.00002
0.606	0.0000111	0.00002
0.607	0.00001105	0.00002
0.608	0.00001105	0.00002
0.609	0.00001105	0.00002
0.61	0.000011	0.000025
0.611	0.000011	0.000025
0.612	0.00001095	0.000025
0.613	0.0000109	0.000025
0.614	0.0000109	0.00003
0.615	0.00001085	0.00003
0.616	0.0000108	0.00003
0.617	0.00001075	0.00003
0.618	0.0000107	0.00003
0.619	0.0000106	0.00003
0.62	0.00001055	0.00003
0.621	0.00001045	0.000025
0.622	0.00001035	0.000025
0.623	0.00001025	0.000025
0.624	0.00001015	0.000025
0.625	0.00001	0.00002
0.626	0.00000985	0.00002
0.627	0.00000975	0.00002
0.628	0.00000965	0.00002
0.629	0.0000095	0.00002
0.63	0.00000945	0.000025
0.631	0.00000935	0.000025
0.632	0.0000093	0.000025
0.633	0.00000925	0.000025
0.634	0.00000925	0.00003
0.635	0.00000925	0.00003
0.636	0.00000925	0.00003
0.637	0.0000093	0.00003
0.638	0.00000935	0.00003
0.639	0.00000935	0.00003
0.64	0.00000935	0.00003
0.641	0.00000935	0.000025
0.642	0.00000935	0.000025
0.643	0.00000935	0.000025
0.644	0.00000925	0.00002
0.645	0.0000092	0.00002
0.646	0.00000905	0.00002
0.647	0.000009	0.00002
0.648	0.0000088	0.00002
0.649	0.00000865	0.00002
0.65	0.0000085	0.000025
0.651	0.0000083	0.000025
0.652	0.0000081	0.000025
0.653	0.00000795	0.000025
0.654	0.0000078	0.00003
0.655	0.00000765	0.00003
0.656	0.0000075	0.00003
0.657	0.00000745	0.00003
0.658	0.0000074	0.00003
0.659	0.0000074	0.00003
0.66	0.00000745	0.000025
0.661	0.0000075	0.000025
0.662	0.00000755	0.000025
0.663	0.00000765	0.000025
0.664	0.0000078	0.00002
0.665	0.0000079	0.00002
0.666	0.00000795	0.00002
0.667	0.000008	0.00002
0.668	0.0000081	0.00002
0.669	0.00000805	0.00002
0.67	0.000008	0.000025
0.671	0.0000079	0.000025
0.672	0.0000078	0.000025
0.673	0.00000755	0.000025
0.674	0.00000735	0.00003
0.675	0.00000705	0.00003
0.676	0.0000068	0.00003
0.677	0.0000065	0.00003
0.678	0.0000062	0.00003
0.679	0.0000059	0.00003
0.68	0.00000565	0.000025
0.681	0.0000054	0.000025
0.682	0.0000052	0.000025
0.683	0.00000505	0.000025
0.684	0.0000049	0.00002
0.685	0.00000485	0.00002
0.686	0.0000048	0.00002
0.687	0.0000048	0.00002
0.688	0.0000048	0.00002
0.689	0.0000049	0.00002
0.69	0.000005	0.00002
0.691	0.0000051	0.000025
0.692	0.0000052	0.000025
0.693	0.00000535	0.000025
0.694	0.00000545	0.000025
0.695	0.0000055	0.00003
0.696	0.00000565	0.00003
0.697	0.0000057	0.00003
0.698	0.0000057	0.00003
0.699	0.0000057	0.00003
0.7	0.0000058	0.000025
0.701	0.00000575	0.000025
0.702	0.00000565	0.000025
0.703	0.00000565	0.000025
0.704	0.00000555	0.00002
0.705	0.0000055	0.00002
0.706	0.0000054	0.00002
0.707	0.00000535	0.00002
0.708	0.0000053	0.00002
0.709	0.00000525	0.00002
0.71	0.0000053	0.00002
0.711	0.0000053	0.000025
0.712	0.00000535	0.000025
0.713	0.0000054	0.000025
0.714	0.00000555	0.000025
0.715	0.0000056	0.00003
0.716	0.00000575	0.00003
0.717	0.0000059	0.00003
0.718	0.000006	0.00003
0.719	0.00000615	0.00003
0.72	0.0000063	0.000025
0.721	0.0000064	0.000025
0.722	0.0000065	0.000025
0.723	0.0000066	0.00002
0.724	0.0000067	0.00002
0.725	0.00000675	0.00002
0.726	0.0000068	0.00002
0.727	0.00000685	0.00002
0.728	0.00000685	0.00002
0.729	0.0000069	0.00002
0.73	0.0000069	0.00002
0.731	0.0000069	0.000025
0.732	0.00000685	0.000025
0.733	0.00000695	0.000025
0.734	0.00000695	0.000025
0.735	0.0000069	0.00003
0.736	0.0000069	0.00003
0.737	0.0000069	0.00003
0.738	0.00000685	0.00003
0.739	0.00000675	0.000025
0.74	0.00000675	0.000025
0.741	0.0000066	0.000025
0.742	0.00000645	0.000025
0.743	0.0000063	0.00002
0.744	0.00000615	0.00002
0.745	0.0000059	0.00002
0.746	0.00000565	0.00002
0.747	0.00000535	0.00002
0.748	0.00000505	0.00002
0.749	0.0000047	0.00002
0.75	0.0000044	0.00002
0.751	0.00000395	0.000025
0.752	0.00000355	0.000025
0.753	0.0000032	0.000025
0.754	0.00000285	0.000025
0.755	0.0000025	0.00003
0.756	0.0000022	0.00003
0.757	0.00000195	0.00003
0.758	0.0000017	0.00003
0.759	0.00000145	0.00003
0.76	0.00000135	0.000025
0.761	0.00000115	0.000025
0.762	0.00000105	0.000025
0.763	0.000001	0.000025
0.764	0.00000095	0.00002
0.765	0.00000095	0.00002
0.766	0.00000095	0.00002
0.767	0.000001	0.00002
0.768	0.00000105	0.00002
0.769	0.00000115	0.00002
0.77	0.0000012	0.000025
0.771	0.00000125	0.000025
0.772	0.0000013	0.000025
0.773	0.00000145	0.00003
0.774	0.0000015	0.00003
0.775	0.00000145	0.00003
0.776	0.0000015	0.00003
0.777	0.00000145	0.00003
0.778	0.00000145	0.00003
0.779	0.00000135	0.00003
0.78	0.0000013	0.00003
0.781	0.00000115	0.00003
0.782	0.00000105	0.000025
0.783	0.0000009	0.000025
0.784	0.00000075	0.000025
0.785	0.0000006	0.000025
0.786	0.0000005	0.000025
0.787	0.00000045	0.00002
0.788	0.00000035	0.000025
0.789	0.00000035	0.000025
0.79	0.00000035	0.000025
0.791	0.00000035	0.000025
0.792	0.00000035	0.000025
0.793	0.0000004	0.00003
0.794	0.00000045	0.00003
0.795	0.0000005	0.00003
0.796	0.00000055	0.00003
0.797	0.00000055	0.00003
0.798	0.00000065	0.00003
0.799	0.00000065	0.00003
0.8	0.00000075	0.00003
0.801	0.00000075	0.00003
0.802	0.00000075	0.000025
0.803	0.00000085	0.000025
0.804	0.00000085	0.000025
0.805	0.00000085	0.000025
0.806	0.00000095	0.00002
0.807	0.000001	0.00002
0.808	0.00000095	0.000025
0.809	0.00000095	0.000025
0.81	0.00000095	0.000025
0.811	0.0000009	0.000025
0.812	0.00000085	0.000025
0.813	0.00000075	0.00003
0.814	0.0000006	0.00003
0.815	0.00000045	0.00003
0.816	0.0000003	0.00003
0.817	0.00000015	0.00003
0.818	0	0.00003
0.819	-0.00000025	0.00003
0.82	-0.00000035	0.00003
0.821	-0.00000055	0.000025
0.822	-0.0000007	0.000025
0.823	-0.00000085	0.000025
0.824	-0.000001	0.000025
0.825	-0.0000012	0.000025
0.826	-0.00000135	0.00002
0.827	-0.00000145	0.00002
0.828	-0.00000155	0.00002
0.829	-0.0000017	0.000025
0.83	-0.0000018	0.000025
0.831	-0.0000019	0.000025
0.832	-0.00000195	0.000025
0.833	-0.00000195	0.00003
0.834	-0.00000205	0.00003
0.835	-0.00000205	0.00003
0.836	-0.00000205	0.00003
0.837	-0.000002	0.00003
0.838	-0.00000195	0.00003
0.839	-0.00000185	0.00003
0.84	-0.00000175	0.00003
0.841	-0.0000016	0.00003
0.842	-0.00000145	0.000025
0.843	-0.0000013	0.000025
0.844	-0.00000115	0.000025
0.845	-0.000001	0.000025
0.846	-0.00000095	0.000025
0.847	-0.0000009	0.00002
0.848	-0.0000009	0.000025
0.849	-0.00000095	0.000025
0.85	-0.00000095	0.000025
0.851	-0.0000011	0.000025
0.852	-0.00000125	0.000025
0.853	-0.0000014	0.00003
0.854	-0.00000165	0.00003
0.855	-0.00000185	0.00003
0.856	-0.00000215	0.00003
0.857	-0.00000235	0.00003
0.858	-0.00000265	0.00003
0.859	-0.0000029	0.00003
0.86	-0.00000305	0.00003
0.861	-0.00000325	0.00003
0.862	-0.00000345	0.000025
0.863	-0.00000355	0.000025
0.864	-0.00000365	0.000025
0.865	-0.0000037	0.000025
0.866	-0.00000375	0.000025
0.867	-0.00000365	0.00002
0.868	-0.00000365	0.000025
0.869	-0.00000355	0.000025
0.87	-0.00000345	0.000025
0.871	-0.0000033	0.000025
0.872	-0.0000032	0.000025
0.873	-0.000003	0.00003
0.874	-0.0000028	0.00003
0.875	-0.0000026	0.00003
0.876	-0.0000024	0.00003
0.877	-0.0000022	0.00003
0.878	-0.0000021	0.00003
0.879	-0.0000019	0.00003
0.88	-0.0000018	0.00003
0.881	-0.00000175	0.00003
0.882	-0.0000017	0.000025
0.883	-0.0000017	0.000025
0.884	-0.0000018	0.000025
0.885	-0.0000019	0.00002
0.886	-0.0000021	0.00002
0.887	-0.0000023	0.00002
0.888	-0.00000255	0.00002
0.889	-0.00000285	0.000025
0.89	-0.0000031	0.000025
0.891	-0.00000345	0.000025
0.892	-0.00000375	0.000025
0.893	-0.000004	0.00003
0.894	-0.0000043	0.00003
0.895	-0.00000455	0.00003
0.896	-0.00000465	0.00003
0.897	-0.0000048	0.00003
0.898	-0.00000485	0.00003
0.899	-0.00000485	0.00003
0.9	-0.00000475	0.00003
0.901	-0.00000475	0.000025
0.902	-0.0000046	0.000025
0.903	-0.00000435	0.000025
0.904	-0.00000415	0.000025
0.905	-0.00000395	0.00002
0.906	-0.0000037	0.00002
0.907	-0.0000034	0.00002
0.908	-0.0000032	0.00002
0.909	-0.000003	0.00002
0.91	-0.00000275	0.000025
0.911	-0.0000026	0.000025
0.912	-0.00000255	0.000025
0.913	-0.0000024	0.000025
0.914	-0.0000024	0.00003
0.915	-0.0000024	0.00003
0.916	-0.0000024	0.00003
0.917	-0.0000024	0.00003
0.918	-0.0000024	0.00003
0.919	-0.00000245	0.00003
0.92	-0.0000024	0.000025
0.921	-0.00000245	0.000025
0.922	-0.00000245	0.000025
0.923	-0.0000024	0.000025
0.924	-0.0000024	0.00002
0.925	-0.00000235	0.00002
0.926	-0.00000225	0.00002
0.927	-0.00000215	0.00002
0.928	-0.000002	0.00002
0.929	-0.0000019	0.00002
0.93	-0.0000017	0.00002
0.931	-0.0000016	0.000025
0.932	-0.0000015	0.000025
0.933	-0.00000135	0.000025
0.934	-0.0000013	0.000025
0.935	-0.00000115	0.00003
0.936	-0.00000115	0.00003
0.937	-0.0000011	0.00003
0.938	-0.0000011	0.00003
0.939	-0.00000105	0.00003
0.94	-0.00000105	0.000025
0.941	-0.00000105	0.000025
0.942	-0.0000011	0.000025
0.943	-0.0000011	0.000025
0.944	-0.0000011	0.00002
0.945	-0.00000115	0.00002
0.946	-0.00000115	0.00002
0.947	-0.00000115	0.00002
0.948	-0.0000011	0.00002
0.949	-0.00000105	0.00002
0.95	-0.0000009	0.00002
0.951	-0.00000085	0.000025
0.952	-0.0000008	0.000025
0.953	-0.00000065	0.000025
0.954	-0.00000055	0.000025
0.955	-0.0000004	0.00003
0.956	-0.0000003	0.00003
0.957	-0.0000002	0.00003
0.958	-0.0000001	0.00003
0.959	0	0.00003
0.96	0.00000005	0.000025
0.961	0.00000015	0.000025
0.962	0.00000015	0.000025
0.963	0.00000015	0.000025
0.964	0.00000015	0.00002
0.965	0.0000001	0.00002
0.966	0.0000001	0.00002
0.967	0.00000005	0.00002
0.968	-0.0000001	0.00002
0.969	-0.00000015	0.00002
0.97	-0.0000002	0.000025
0.971	-0.00000035	0.000025
0.972	-0.0000004	0.000025
0.973	-0.0000005	0.000025
0.974	-0.0000006	0.00003
0.975	-0.0000006	0.00003
0.976	-0.0000007	0.00003
0.977	-0.00000075	0.00003
0.978	-0.0000008	0.00003
0.979	-0.0000008	0.00003
0.98	-0.0000008	0.00003
0.981	-0.0000008	0.000025
0.982	-0.00000085	0.000025
0.983	-0.00000075	0.000025
0.984	-0.00000075	0.000025
0.985	-0.0000007	0.00002
0.986	-0.00000065	0.00002
0.987	-0.0000006	0.00002
0.988	-0.00000055	0.00002
0.989	-0.00000045	0.00002
0.99	-0.0000004	0.000025
0.991	-0.00000035	0.000025
0.992	-0.0000003	0.000025
0.993	-0.00000015	0.000025
0.994	-0.0000001	0.00003
0.995	0	0.00003
0.996	0	0.00003
0.997	0.00000005	0.00003
0.998	0.00000005	0.00003
0.999	0.00000005	0.00003
1	0.0000001	0.000025
1.001	0.00000005	0.000025
1.002	0	0.000025
1.003	0	0.000025
1.004	-0.0000001	0.00002
1.005	-0.00000015	0.00002
1.006	-0.0000002	0.00002
1.007	-0.00000025	0.00002
1.008	-0.00000035	0.00002
1.009	-0.00000035	0.00002
1.01	-0.00000045	0.000025
1.011	-0.0000005	0.000025
1.012	-0.0000005	0.000025
1.013	-0.00000045	0.000025
1.014	-0.00000045	0.00003
1.015	-0.0000004	0.00003
1.016	-0.0000003	0.00003
1.017	-0.00000025	0.00003
1.018	-0.0000001	0.00003
1.019	0.00000005	0.00003
1.02	0.0000002	0.00003
1.021	0.0000003	0.000025
1.022	0.00000045	0.000025
1.023	0.0000006	0.000025
1.024	0.00000075	0.000025
1.025	0.00000095	0.00002
1.026	0.0000011	0.00002
1.027	0.0000013	0.00002
1.028	0.00000145	0.00002
1.029	0.00000165	0.000025
1.03	0.00000185	0.000025
1.031	0.000002	0.000025
1.032	0.00000215	0.000025
1.033	0.0000023	0.00003
1.034	0.00000245	0.00003
1.035	0.0000026	0.00003
1.036	0.0000027	0.00003
1.037	0.0000028	0.00003
1.038	0.00000285	0.00003
1.039	0.00000285	0.00003
1.04	0.00000285	0.00003
1.041	0.0000028	0.00003
1.042	0.00000275	0.000025
1.043	0.00000265	0.000025
1.044	0.0000025	0.000025
1.045	0.00000235	0.000025
1.046	0.00000215	0.00002
1.047	0.00000195	0.00002
1.048	0.00000175	0.000025
1.049	0.00000155	0.000025
1.05	0.00000145	0.000025
1.051	0.00000125	0.000025
1.052	0.0000011	0.000025
1.053	0.000001	0.00003
1.054	0.0000009	0.00003
1.055	0.0000008	0.00003
1.056	0.00000085	0.00003
1.057	0.00000085	0.00003
1.058	0.0000009	0.00003
1.059	0.00000095	0.00003
1.06	0.00000105	0.00003
1.061	0.0000011	0.00003
1.062	0.0000012	0.000025
1.063	0.00000125	0.000025
1.064	0.00000135	0.000025
1.065	0.00000135	0.00002
1.066	0.0000015	0.00002
1.067	0.0000015	0.00002
1.068	0.0000015	0.00002
1.069	0.00000155	0.000025
1.07	0.0000015	0.000025
1.071	0.00000145	0.000025
1.072	0.0000014	0.000025
1.073	0.00000135	0.000025
1.074	0.00000125	0.00003
1.075	0.0000012	0.00003
1.076	0.00000115	0.00003
1.077	0.00000105	0.00003
1.078	0.00000095	0.00003
1.079	0.0000008	0.00003
1.08	0.00000075	0.000025
1.081	0.00000065	0.000025
1.082	0.00000055	0.000025
1.083	0.0000005	0.000025
1.084	0.00000045	0.00002
1.085	0.0000004	0.00002
1.086	0.00000035	0.00002
1.087	0.00000035	0.00002
1.088	0.00000035	0.00002
1.089	0.00000035	0.00002
1.09	0.0000004	0.00002
1.091	0.00000045	0.000025
1.092	0.0000005	0.000025
1.093	0.0000006	0.000025
1.094	0.00000065	0.00003
1.095	0.0000007	0.00003
1.096	0.00000075	0.00003
1.097	0.00000075	0.00003
1.098	0.00000075	0.00003
1.099	0.0000008	0.00003
1.1	0.00000075	0.000025
1.101	0.0000007	0.000025
1.102	0.0000007	0.000025
1.103	0.00000065	0.000025
1.104	0.00000055	0.00002
1.105	0.0000005	0.00002
1.106	0.0000005	0.00002
1.107	0.00000045	0.00002
1.108	0.00000035	0.00002
1.109	0.00000035	0.00002
1.11	0.0000004	0.000025
1.111	0.00000035	0.000025
1.112	0.00000035	0.000025
1.113	0.00000045	0.00003
1.114	0.0000005	0.00003
1.115	0.0000006	0.00003
1.116	0.00000075	0.00003
1.117	0.00000085	0.00003
1.118	0.00000095	0.00003
1.119	0.0000011	0.00003
1.12	0.00000125	0.00003
1.121	0.00000135	0.00003
1.122	0.0000015	0.000025
1.123	0.00000165	0.000025
1.124	0.0000018	0.000025
1.125	0.0000019	0.000025
1.126	0.000002	0.00002
1.127	0.00000215	0.00002
1.128	0.0000022	0.00002
1.129	0.0000023	0.000025
1.13	0.00000235	0.000025
1.131	0.00000235	0.000025
1.132	0.0000024	0.000025
1.133	0.0000024	0.00003
1.134	0.00000235	0.00003
1.135	0.00000245	0.00003
1.136	0.00000245	0.00003
1.137	0.0000025	0.00003
1.138	0.0000026	0.00003
1.139	0.0000027	0.00003
1.14	0.0000028	0.00003
1.141	0.00000295	0.000025
1.142	0.0000031	0.000025
1.143	0.0000033	0.000025
1.144	0.0000035	0.000025
1.145	0.0000037	0.00002
1.146	0.00000385	0.00002
1.147	0.00000405	0.00002
1.148	0.0000041	0.00002
1.149	0.00000425	0.00002
1.15	0.0000043	0.000025
1.151	0.00000425	0.000025
1.152	0.0000042	0.000025
1.153	0.0000041	0.00003
1.154	0.00000395	0.00003
1.155	0.0000038	0.00003
1.156	0.00000365	0.00003
1.157	0.0000035	0.00003
1.158	0.00000325	0.00003
1.159	0.0000031	0.00003
1.16	0.000003	0.00003
1.161	0.0000028	0.000025
1.162	0.00000265	0.000025
1.163	0.00000255	0.000025
1.164	0.00000245	0.000025
1.165	0.0000023	0.00002
1.166	0.00000225	0.00002
1.167	0.0000022	0.00002
1.168	0.0000021	0.00002
1.169	0.00000205	0.00002
1.17	0.00000205	0.000025
1.171	0.00000195	0.000025
1.172	0.00000195	0.000025
1.173	0.00000195	0.000025
1.174	0.0000019	0.00003
1.175	0.00000185	0.00003
1.176	0.00000185	0.00003
1.177	0.00000185	0.00003
1.178	0.0000019	0.00003
1.179	0.0000019	0.00003
1.18	0.00000195	0.00003
1.181	0.000002	0.000025
1.182	0.00000205	0.000025
1.183	0.00000215	0.000025
1.184	0.0000022	0.00002
1.185	0.00000225	0.00002
1.186	0.00000235	0.00002
1.187	0.0000025	0.00002
1.188	0.00000255	0.00002
1.189	0.0000027	0.00002
1.19	0.00000275	0.000025
1.191	0.0000028	0.000025
1.192	0.00000285	0.000025
1.193	0.00000285	0.000025
1.194	0.0000028	0.00003
1.195	0.00000275	0.00003
1.196	0.0000027	0.00003
1.197	0.00000255	0.00003
1.198	0.0000024	0.00003
1.199	0.0000022	0.00003
1.2	0.00000215	0.00003
1.201	0.00000195	0.000025
1.202	0.00000175	0.000025
1.203	0.0000016	0.000025
1.204	0.00000135	0.000025
1.205	0.00000115	0.00002
1.206	0.000001	0.00002
1.207	0.00000085	0.00002
1.208	0.00000065	0.00002
1.209	0.0000005	0.00002
1.21	0.00000035	0.000025
1.211	0.00000025	0.000025
1.212	0.0000001	0.000025
1.213	0	0.00003
1.214	0	0.00003
1.215	-0.0000001	0.00003
1.216	-0.0000001	0.00003
1.217	-0.00000015	0.00003
1.218	-0.0000001	0.00003
1.219	0	0.00003
1.22	0.00000005	0.00003
1.221	0.00000015	0.000025
1.222	0.00000025	0.000025
1.223	0.00000045	0.000025
1.224	0.0000006	0.000025
1.225	0.00000075	0.00002
1.226	0.00000095	0.00002
1.227	0.00000115	0.00002
1.228	0.00000135	0.00002
1.229	0.0000016	0.00002
1.23	0.0000018	0.000025
1.231	0.000002	0.000025
1.232	0.0000022	0.000025
1.233	0.00000245	0.000025
1.234	0.0000026	0.00003
1.235	0.0000028	0.00003
1.236	0.00000295	0.00003
1.237	0.00000315	0.00003
1.238	0.00000325	0.00003
1.239	0.0000034	0.00003
1.24	0.0000035	0.00003
1.241	0.0000036	0.000025
1.242	0.00000365	0.000025
1.243	0.0000038	0.000025
1.244	0.0000038	0.000025
1.245	0.00000385	0.00002
1.246	0.00000395	0.00002
1.247	0.0000039	0.00002
1.248	0.0000039	0.00002
1.249	0.00000385	0.00002
1.25	0.00000385	0.000025
1.251	0.0000037	0.000025
1.252	0.00000365	0.000025
1.253	0.0000035	0.00003
1.254	0.00000335	0.00003
1.255	0.00000315	0.00003
1.256	0.00000295	0.00003
1.257	0.0000027	0.00003
1.258	0.00000245	0.00003
1.259	0.00000225	0.00003
1.26	0.00000205	0.00003
1.261	0.0000018	0.000025
1.262	0.0000016	0.000025
1.263	0.00000145	0.000025
1.264	0.00000125	0.000025
1.265	0.0000012	0.000025
1.266	0.00000125	0.00002
1.267	0.0000012	0.00002
1.268	0.00000125	0.00002
1.269	0.0000014	0.000025
1.27	0.00000155	0.000025
1.271	0.00000165	0.000025
1.272	0.00000185	0.000025
1.273	0.00000205	0.00003
1.274	0.0000022	0.00003
1.275	0.00000235	0.00003
1.276	0.00000255	0.00003
1.277	0.00000265	0.00003
1.278	0.0000028	0.00003
1.279	0.00000285	0.00003
1.28	0.0000029	0.00003
1.281	0.0000029	0.00003
1.282	0.0000029	0.000025
1.283	0.0000029	0.000025
1.284	0.00000285	0.000025
1.285	0.00000275	0.000025
1.286	0.0000027	0.000025
1.287	0.0000027	0.000025
1.288	0.00000265	0.000025
1.289	0.0000026	0.000025
1.29	0.00000255	0.000025
1.291	0.00000255	0.000025
1.292	0.0000025	0.00003
1.293	0.00000255	0.00003
1.294	0.00000255	0.00003
1.295	0.00000255	0.00003
1.296	0.00000255	0.00003
1.297	0.00000255	0.00003
1.298	0.0000026	0.00003
1.299	0.0000026	0.00003
1.3	0.00000265	0.00003
1.301	0.0000026	0.00003
1.302	0.00000265	0.000025
1.303	0.0000027	0.000025
1.304	0.00000265	0.000025
1.305	0.0000027	0.000025
1.306	0.00000275	0.000025
1.307	0.0000028	0.000025
1.308	0.00000285	0.000025
1.309	0.00000295	0.000025
1.31	0.000003	0.000025
1.311	0.0000031	0.000025
1.312	0.0000032	0.000025
1.313	0.00000325	0.00003
1.314	0.0000033	0.00003
1.315	0.0000034	0.00003
1.316	0.00000345	0.00003
1.317	0.0000035	0.00003
1.318	0.0000035	0.00003
1.319	0.00000355	0.00003
1.32	0.00000355	0.00003
1.321	0.0000035	0.00003
1.322	0.0000035	0.000025
1.323	0.00000345	0.000025
1.324	0.0000034	0.000025
1.325	0.00000335	0.000025
1.326	0.00000325	0.00002
1.327	0.0000032	0.00002
1.328	0.0000031	0.00002
1.329	0.00000305	0.000025
1.33	0.000003	0.000025
1.331	0.0000029	0.000025
1.332	0.0000028	0.000025
1.333	0.00000275	0.00003
1.334	0.00000265	0.00003
1.335	0.00000265	0.00003
1.336	0.00000255	0.00003
1.337	0.0000025	0.00003
1.338	0.0000024	0.00003
1.339	0.0000024	0.00003
1.34	0.00000235	0.00003
1.341	0.0000023	0.000025
1.342	0.0000023	0.000025
1.343	0.00000225	0.000025
1.344	0.00000225	0.000025
1.345	0.0000023	0.00002
1.346	0.00000235	0.00002
1.347	0.00000235	0.00002
1.348	0.0000024	0.00002
1.349	0.00000245	0.000025
1.35	0.0000026	0.000025
1.351	0.00000265	0.000025
1.352	0.00000285	0.000025
1.353	0.000003	0.00003
1.354	0.0000031	0.00003
1.355	0.00000325	0.00003
1.356	0.0000034	0.00003
1.357	0.00000355	0.00003
1.358	0.0000037	0.00003
1.359	0.0000038	0.00003
1.36	0.0000039	0.00003
1.361	0.0000039	0.000025
1.362	0.0000039	0.000025
1.363	0.00000395	0.000025
1.364	0.00000385	0.000025
1.365	0.0000038	0.00002
1.366	0.0000037	0.00002
1.367	0.00000355	0.00002
1.368	0.00000345	0.00002
1.369	0.00000335	0.00002
1.37	0.0000032	0.000025
1.371	0.0000031	0.000025
1.372	0.000003	0.000025
1.373	0.0000029	0.000025
1.374	0.0000029	0.00003
1.375	0.0000029	0.00003
1.376	0.00000295	0.00003
1.377	0.00000295	0.00003
1.378	0.000003	0.00003
1.379	0.00000305	0.00003
1.38	0.00000315	0.00003
1.381	0.0000032	0.000025
1.382	0.0000033	0.000025
1.383	0.0000033	0.000025
1.384	0.0000034	0.000025
1.385	0.00000345	0.00002
1.386	0.0000035	0.00002
1.387	0.0000035	0.00002
1.388	0.0000035	0.00002
1.389	0.00000355	0.00002
1.39	0.0000035	0.000025
1.391	0.00000345	0.000025
1.392	0.00000345	0.000025
1.393	0.00000335	0.00003
1.394	0.00000325	0.00003
1.395	0.00000315	0.00003
1.396	0.0000031	0.00003
1.397	0.0000029	0.00003
1.398	0.0000028	0.00003
1.399	0.00000265	0.00003
1.4	0.0000025	0.00003
1.401	0.0000023	0.000025
1.402	0.00000215	0.000025
1.403	0.00000205	0.000025
1.404	0.00000185	0.000025
1.405	0.00000165	0.000025
1.406	0.00000155	0.00002
1.407	0.0000015	0.00002
1.408	0.0000014	0.00002
1.409	0.00000135	0.000025
1.41	0.00000135	0.000025
1.411	0.00000135	0.000025
1.412	0.0000014	0.000025
1.413	0.0000015	0.00003
1.414	0.0000015	0.00003
1.415	0.0000016	0.00003
1.416	0.0000017	0.00003
1.417	0.00000185	0.00003
1.418	0.0000019	0.00003
1.419	0.00000205	0.00003
1.42	0.00000215	0.00003
1.421	0.00000215	0.00003
1.422	0.00000225	0.000025
1.423	0.00000235	0.000025
1.424	0.0000024	0.000025
1.425	0.00000245	0.000025
1.426	0.0000025	0.000025
1.427	0.00000255	0.000025
1.428	0.0000026	0.000025
1.429	0.0000027	0.000025
1.43	0.00000275	0.000025
1.431	0.00000285	0.000025
1.432	0.00000295	0.000025
1.433	0.0000031	0.00003
1.434	0.00000315	0.00003
1.435	0.0000033	0.00003
1.436	0.0000035	0.00003
1.437	0.0000036	0.00003
1.438	0.00000375	0.00003
1.439	0.0000039	0.00003
1.44	0.000004	0.00003
1.441	0.00000405	0.00003
1.442	0.0000041	0.000025
1.443	0.00000415	0.000025
1.444	0.0000041	0.000025
1.445	0.000004	0.000025
1.446	0.0000039	0.00002
1.447	0.00000375	0.00002
1.448	0.0000036	0.00002
1.449	0.00000335	0.000025
1.45	0.0000032	0.000025
1.451	0.0000029	0.000025
1.452	0.00000265	0.000025
1.453	0.0000024	0.00003
1.454	0.0000021	0.00003
1.455	0.0000018	0.00003
1.456	0.00000155	0.00003
1.457	0.0000013	0.00003
1.458	0.0000011	0.00003
1.459	0.0000009	0.00003
1.46	0.00000065	0.00003
1.461	0.0000005	0.000025
1.462	0.00000035	0.000025
1.463	0.00000025	0.000025
1.464	0.0000001	0.000025
1.465	0.0000001	0.00002
1.466	0.00000005	0.00002
1.467	0.00000005	0.00002
1.468	0.00000005	0.00002
1.469	0.0000001	0.00002
1.47	0.00000015	0.000025
1.471	0.00000025	0.000025
1.472	0.0000004	0.000025
1.473	0.00000055	0.000025
1.474	0.0000007	0.00003
1.475	0.0000009	0.00003
1.476	0.0000011	0.00003
1.477	0.0000013	0.00003
1.478	0.0000015	0.00003
1.479	0.00000165	0.00003
1.48	0.00000185	0.00003
1.481	0.0000019	0.000025
1.482	0.00000205	0.000025
1.483	0.00000215	0.000025
1.484	0.00000215	0.000025
1.485	0.00000215	0.00002
1.486	0.0000022	0.00002
1.487	0.00000215	0.00002
1.488	0.0000021	0.00002
1.489	0.00000215	0.00002
1.49	0.0000021	0.000025
1.491	0.00000205	0.000025
1.492	0.00000205	0.000025
1.493	0.00000205	0.00003
1.494	0.0000021	0.00003
1.495	0.00000215	0.00003
1.496	0.00000225	0.00003
1.497	0.0000023	0.00003
1.498	0.00000245	0.00003
1.499	0.0000026	0.00003
1.5	0.00000275	0.00003
1.501	0.00000285	0.00003
1.502	0.000003	0.000025
1.503	0.00000315	0.000025
1.504	0.00000325	0.000025
1.505	0.0000034	0.000025
1.506	0.00000355	0.000025
1.507	0.00000365	0.000025
1.508	0.0000037	0.000025
1.509	0.0000038	0.000025
1.51	0.0000038	0.000025
1.511	0.00000375	0.000025
1.512	0.0000037	0.00003
1.513	0.00000355	0.00003
1.514	0.0000034	0.00003
1.515	0.0000032	0.00003
1.516	0.000003	0.00003
1.517	0.00000275	0.00003
1.518	0.00000245	0.00003
1.519	0.0000022	0.00003
1.52	0.00000195	0.00003
1.521	0.00000165	0.00003
1.522	0.0000014	0.00003
1.523	0.0000012	0.000025
1.524	0.00000095	0.000025
1.525	0.00000075	0.000025
1.526	0.0000007	0.000025
1.527	0.0000006	0.000025
1.528	0.00000055	0.000025
1.529	0.0000006	0.000025
1.53	0.0000006	0.000025
1.531	0.0000007	0.000025
1.532	0.0000008	0.00003
1.533	0.0000009	0.00003
1.534	0.000001	0.00003
1.535	0.0000011	0.00003
1.536	0.00000125	0.000035
1.537	0.00000135	0.000035
1.538	0.00000145	0.000035
1.539	0.0000016	0.00003
1.54	0.00000165	0.00003
1.541	0.0000017	0.00003
1.542	0.00000175	0.00003
1.543	0.00000175	0.000025
1.544	0.00000175	0.000025
1.545	0.00000175	0.000025
1.546	0.00000175	0.000025
1.547	0.0000017	0.000025
1.548	0.00000165	0.000025
1.549	0.00000165	0.000025
1.55	0.0000016	0.000025
1.551	0.0000015	0.000025
1.552	0.0000015	0.00003
1.553	0.00000145	0.00003
1.554	0.00000135	0.00003
1.555	0.00000135	0.00003
1.556	0.00000135	0.00003
1.557	0.0000013	0.00003
1.558	0.0000013	0.00003
1.559	0.0000013	0.00003
1.56	0.00000135	0.00003
1.561	0.00000135	0.00003
1.562	0.00000135	0.000025
1.563	0.0000014	0.000025
1.564	0.00000135	0.000025
1.565	0.00000135	0.000025
1.566	0.00000135	0.000025
1.567	0.00000135	0.000025
1.568	0.0000013	0.000025
1.569	0.0000013	0.000025
1.57	0.00000125	0.000025
1.571	0.0000012	0.000025
1.572	0.00000115	0.000025
1.573	0.00000115	0.00003
1.574	0.0000011	0.00003
1.575	0.000001	0.00003
1.576	0.000001	0.00003
1.577	0.00000095	0.00003
1.578	0.0000009	0.00003
1.579	0.00000085	0.00003
1.58	0.00000085	0.00003
1.581	0.0000008	0.00003
1.582	0.0000008	0.000025
1.583	0.00000075	0.000025
1.584	0.0000007	0.000025
1.585	0.00000075	0.000025
1.586	0.00000075	0.000025
1.587	0.00000075	0.000025
1.588	0.00000075	0.000025
1.589	0.00000085	0.000025
1.59	0.00000085	0.000025
1.591	0.0000009	0.000025
1.592	0.00000095	0.00003
1.593	0.00000105	0.00003
1.594	0.00000115	0.00003
1.595	0.0000012	0.00003
1.596	0.0000013	0.00003
1.597	0.00000135	0.00003
1.598	0.00000135	0.00003
1.599	0.0000015	0.00003
1.6	0.0000015	0.00003
1.601	0.0000015	0.00003
1.602	0.00000155	0.000025
1.603	0.0000016	0.000025
1.604	0.00000155	0.000025
1.605	0.0000016	0.000025
1.606	0.0000016	0.000025
1.607	0.0000015	0.000025
1.608	0.0000015	0.000025
1.609	0.00000155	0.000025
1.61	0.0000015	0.000025
1.611	0.0000015	0.000025
1.612	0.0000015	0.000025
1.613	0.0000016	0.00003
1.614	0.0000016	0.00003
1.615	0.0000017	0.00003
1.616	0.00000175	0.00003
1.617	0.00000185	0.00003
1.618	0.0000019	0.00003
1.619	0.000002	0.00003
1.62	0.0000021	0.00003
1.621	0.00000215	0.00003
1.622	0.00000225	0.000025
1.623	0.0000023	0.000025
1.624	0.0000023	0.000025
1.625	0.00000235	0.000025
1.626	0.00000235	0.00002
1.627	0.00000235	0.00002
1.628	0.0000023	0.00002
1.629	0.00000225	0.000025
1.63	0.0000022	0.000025
1.631	0.0000021	0.000025
1.632	0.00000205	0.000025
1.633	0.0000019	0.00003
1.634	0.0000018	0.00003
1.635	0.00000165	0.00003
1.636	0.00000155	0.00003
1.637	0.0000014	0.00003
1.638	0.0000013	0.00003
1.639	0.0000012	0.00003
1.64	0.00000105	0.00003
1.641	0.00000095	0.00003
1.642	0.00000085	0.000025
1.643	0.00000075	0.000025
1.644	0.0000006	0.000025
1.645	0.00000055	0.000025
1.646	0.00000045	0.000025
1.647	0.00000035	0.000025
1.648	0.00000025	0.000025
1.649	0.00000015	0.000025
1.65	0.00000005	0.000025
1.651	-0.0000001	0.000025
1.652	-0.0000002	0.00003
1.653	-0.0000003	0.00003
1.654	-0.00000045	0.00003
1.655	-0.00000055	0.00003
1.656	-0.0000006	0.000035
1.657	-0.00000065	0.000035
1.658	-0.0000007	0.000035
1.659	-0.00000065	0.00003
1.66	-0.00000065	0.00003
1.661	-0.0000005	0.00003
1.662	-0.0000004	0.00003
1.663	-0.0000003	0.000025
1.664	-0.00000015	0.000025
1.665	0.00000005	0.000025
1.666	0.0000002	0.000025
1.667	0.00000035	0.000025
1.668	0.0000005	0.000025
1.669	0.0000006	0.000025
1.67	0.00000065	0.000025
1.671	0.00000065	0.00003
1.672	0.0000007	0.00003
1.673	0.0000006	0.00003
1.674	0.00000055	0.00003
1.675	0.0000004	0.000035
1.676	0.0000003	0.000035
1.677	0.00000015	0.000035
1.678	0.00000005	0.000035
1.679	0	0.000035
1.68	0	0.00003
1.681	-0.00000015	0.00003
1.682	-0.0000001	0.00003
1.683	0	0.00003
1.684	0	0.000025
1.685	0.0000001	0.000025
1.686	0.00000025	0.000025
1.687	0.00000035	0.000025
1.688	0.0000005	0.000025
1.689	0.00000065	0.000025
1.69	0.0000008	0.000025
1.691	0.00000095	0.00003
1.692	0.00000105	0.00003
1.693	0.0000011	0.00003
1.694	0.00000115	0.00003
1.695	0.00000115	0.000035
1.696	0.00000115	0.000035
1.697	0.0000011	0.000035
1.698	0.000001	0.000035
1.699	0.00000095	0.00003
1.7	0.00000095	0.00003
1.701	0.00000085	0.00003
1.702	0.0000008	0.00003
1.703	0.00000075	0.000025
1.704	0.00000065	0.000025
1.705	0.0000007	0.000025
1.706	0.0000007	0.000025
1.707	0.00000075	0.000025
1.708	0.00000085	0.000025
1.709	0.0000009	0.000025
1.71	0.00000105	0.000025
1.711	0.00000115	0.000025
1.712	0.0000013	0.00003
1.713	0.0000014	0.00003
1.714	0.0000015	0.00003
1.715	0.0000016	0.00003
1.716	0.0000017	0.00003
1.717	0.0000018	0.00003
1.718	0.00000185	0.00003
1.719	0.0000019	0.00003
1.72	0.0000019	0.00003
1.721	0.000002	0.00003
1.722	0.000002	0.000025
1.723	0.000002	0.000025
1.724	0.000002	0.000025
1.725	0.000002	0.000025
1.726	0.000002	0.00002
1.727	0.000002	0.00002
1.728	0.00000205	0.00002
1.729	0.00000205	0.000025
1.73	0.00000205	0.000025
1.731	0.000002	0.000025
1.732	0.0000021	0.000025
1.733	0.00000205	0.00003
1.734	0.0000021	0.00003
1.735	0.0000021	0.00003
1.736	0.00000215	0.00003
1.737	0.00000215	0.00003
1.738	0.00000225	0.00003
1.739	0.00000225	0.00003
1.74	0.0000023	0.00003
1.741	0.00000235	0.000025
1.742	0.00000235	0.000025
1.743	0.00000245	0.000025
1.744	0.00000245	0.000025
1.745	0.00000245	0.00002
1.746	0.0000025	0.00002
1.747	0.0000025	0.00002
1.748	0.00000245	0.00002
1.749	0.00000245	0.00002
1.75	0.00000245	0.000025
1.751	0.00000245	0.000025
1.752	0.0000025	0.000025
1.753	0.0000025	0.000025
1.754	0.00000255	0.00003
1.755	0.00000265	0.00003
1.756	0.0000028	0.00003
1.757	0.0000029	0.00003
1.758	0.00000315	0.00003
1.759	0.00000335	0.00003
1.76	0.00000355	0.00003
1.761	0.00000375	0.000025
1.762	0.000004	0.000025
1.763	0.0000042	0.000025
1.764	0.00000435	0.000025
1.765	0.00000455	0.00002
1.766	0.0000046	0.00002
1.767	0.00000465	0.00002
1.768	0.0000046	0.00002
1.769	0.00000455	0.000025
1.77	0.00000445	0.000025
1.771	0.0000043	0.000025
1.772	0.00000415	0.000025
1.773	0.0000039	0.00003
1.774	0.0000037	0.00003
1.775	0.00000345	0.00003
1.776	0.00000335	0.00003
1.777	0.00000315	0.00003
1.778	0.000003	0.00003
1.779	0.00000285	0.00003
1.78	0.0000027	0.00003
1.781	0.0000026	0.00003
1.782	0.0000025	0.000025
1.783	0.0000024	0.000025
1.784	0.0000023	0.000025
1.785	0.0000022	0.000025
1.786	0.00000205	0.000025
1.787	0.00000195	0.000025
1.788	0.0000018	0.000025
1.789	0.0000017	0.000025
1.79	0.00000155	0.000025
1.791	0.0000014	0.000025
1.792	0.00000125	0.00003
1.793	0.00000115	0.00003
1.794	0.000001	0.00003
1.795	0.00000095	0.00003
1.796	0.00000085	0.00003
1.797	0.00000075	0.00003
1.798	0.00000075	0.00003
1.799	0.0000008	0.00003
1.8	0.00000085	0.00003
1.801	0.00000085	0.00003
1.802	0.00000095	0.000025
1.803	0.000001	0.000025
1.804	0.0000011	0.000025
1.805	0.00000125	0.000025
1.806	0.0000014	0.000025
1.807	0.00000155	0.000025
1.808	0.00000165	0.000025
1.809	0.0000018	0.000025
1.81	0.0000019	0.000025
1.811	0.00000195	0.000025
1.812	0.00000205	0.000025
1.813	0.00000205	0.00003
1.814	0.00000205	0.00003
1.815	0.000002	0.00003
1.816	0.00000195	0.00003
1.817	0.0000019	0.00003
1.818	0.0000018	0.00003
1.819	0.00000175	0.00003
1.82	0.0000016	0.00003
1.821	0.0000015	0.00003
1.822	0.00000145	0.000025
1.823	0.00000135	0.000025
1.824	0.0000012	0.000025
1.825	0.00000115	0.000025
1.826	0.0000011	0.00002
1.827	0.000001	0.00002
1.828	0.0000009	0.000025
1.829	0.0000008	0.000025
1.83	0.00000075	0.000025
1.831	0.00000065	0.000025
1.832	0.00000055	0.000025
1.833	0.0000004	0.00003
1.834	0.00000025	0.00003
1.835	0.0000002	0.00003
1.836	0.00000005	0.00003
1.837	0	0.00003
1.838	-0.0000001	0.00003
1.839	-0.00000015	0.00003
1.84	-0.0000002	0.00003
1.841	-0.00000015	0.00003
1.842	0	0.000025
1.843	0	0.000025
1.844	0.00000015	0.000025
1.845	0.0000003	0.000025
1.846	0.00000045	0.000025
1.847	0.0000006	0.000025
1.848	0.00000075	0.000025
1.849	0.00000085	0.000025
1.85	0.000001	0.000025
1.851	0.00000105	0.000025
1.852	0.0000012	0.000025
1.853	0.00000125	0.00003
1.854	0.00000125	0.00003
1.855	0.00000125	0.00003
1.856	0.0000013	0.00003
1.857	0.0000013	0.00003
1.858	0.00000125	0.00003
1.859	0.0000012	0.00003
1.86	0.00000115	0.00003
1.861	0.0000011	0.00003
1.862	0.00000105	0.000025
1.863	0.000001	0.000025
1.864	0.000001	0.000025
1.865	0.00000095	0.000025
1.866	0.00000095	0.00002
1.867	0.0000009	0.00002
1.868	0.0000009	0.00002
1.869	0.0000009	0.000025
1.87	0.00000095	0.000025
1.871	0.0000009	0.000025
1.872	0.000001	0.000025
1.873	0.000001	0.000025
1.874	0.000001	0.00003
1.875	0.00000105	0.00003
1.876	0.0000011	0.00003
1.877	0.00000105	0.00003
1.878	0.0000011	0.00003
1.879	0.0000011	0.00003
1.88	0.00000105	0.00003
1.881	0.00000105	0.000025
1.882	0.00000105	0.000025
1.883	0.00000105	0.000025
1.884	0.000001	0.00002
1.885	0.00000105	0.00002
1.886	0.00000105	0.00002
1.887	0.00000105	0.00002
1.888	0.0000011	0.00002
1.889	0.0000011	0.00002
1.89	0.0000011	0.000025
1.891	0.0000011	0.000025
1.892	0.00000115	0.000025
1.893	0.00000115	0.000025
1.894	0.0000012	0.00003
1.895	0.0000012	0.00003
1.896	0.00000125	0.00003
1.897	0.0000012	0.00003
1.898	0.0000012	0.00003
1.899	0.0000012	0.00003
1.9	0.0000012	0.00003
1.901	0.00000115	0.000025
1.902	0.0000012	0.000025
1.903	0.00000115	0.000025
1.904	0.00000105	0.000025
1.905	0.000001	0.00002
1.906	0.0000009	0.00002
1.907	0.0000008	0.00002
1.908	0.00000075	0.00002
1.909	0.0000007	0.000025
1.91	0.0000006	0.000025
1.911	0.00000055	0.000025
1.912	0.00000045	0.000025
1.913	0.0000004	0.00003
1.914	0.00000035	0.00003
1.915	0.0000003	0.00003
1.916	0.00000025	0.00003
1.917	0.00000025	0.00003
1.918	0.0000003	0.00003
1.919	0.00000035	0.00003
1.92	0.00000035	0.00003
1.921	0.00000045	0.00003
1.922	0.0000006	0.000025
1.923	0.00000065	0.000025
1.924	0.0000008	0.000025
1.925	0.000001	0.000025
1.926	0.00000115	0.000025
1.927	0.0000012	0.000025
1.928	0.0000014	0.000025
1.929	0.0000015	0.000025
1.93	0.0000016	0.000025
1.931	0.00000165	0.000025
1.932	0.0000017	0.00003
1.933	0.00000165	0.00003
1.934	0.0000016	0.00003
1.935	0.00000155	0.00003
1.936	0.00000145	0.00003
1.937	0.00000135	0.00003
1.938	0.0000012	0.00003
1.939	0.0000011	0.00003
1.94	0.00000095	0.00003
1.941	0.00000085	0.00003
1.942	0.0000007	0.00003
1.943	0.00000065	0.000025
1.944	0.00000055	0.000025
1.945	0.0000005	0.000025
1.946	0.0000005	0.000025
1.947	0.00000045	0.000025
1.948	0.00000045	0.000025
1.949	0.0000005	0.000025
1.95	0.0000006	0.000025
1.951	0.0000006	0.000025
1.952	0.0000007	0.00003
1.953	0.0000008	0.00003
1.954	0.0000008	0.00003
1.955	0.0000009	0.00003
1.956	0.00000095	0.00003
1.957	0.00000095	0.000035
1.958	0.000001	0.00003
1.959	0.000001	0.00003
1.96	0.00000095	0.00003
1.961	0.00000095	0.00003
1.962	0.0000009	0.00003
1.963	0.00000085	0.000025
1.964	0.00000085	0.000025
1.965	0.0000008	0.000025
1.966	0.00000075	0.000025
1.967	0.0000007	0.000025
1.968	0.00000065	0.000025
1.969	0.0000006	0.000025
1.97	0.00000055	0.000025
1.971	0.0000005	0.000025
1.972	0.0000005	0.00003
1.973	0.0000005	0.00003
1.974	0.00000045	0.00003
1.975	0.00000045	0.00003
1.976	0.00000045	0.000035
1.977	0.0000004	0.000035
1.978	0.00000045	0.000035
1.979	0.00000045	0.00003
1.98	0.0000005	0.00003
1.981	0.0000006	0.00003
1.982	0.0000007	0.00003
1.983	0.00000085	0.000025
1.984	0.00000105	0.000025
1.985	0.00000125	0.000025
1.986	0.00000155	0.000025
1.987	0.0000018	0.000025
1.988	0.0000021	0.000025
1.989	0.00000245	0.000025
1.99	0.00000275	0.000025
1.991	0.0000031	0.000025
1.992	0.00000345	0.00003
1.993	0.0000037	0.00003
1.994	0.00000395	0.00003
1.995	0.0000042	0.00003
1.996	0.00000435	0.000035
1.997	0.00000445	0.000035
1.998	0.0000045	0.000035
1.999	0.0000045	0.00003
2	0.0000045	0.00003
2.001	0.0000044	0.00003
2.002	0.00000435	0.00003
2.003	0.0000042	0.000025
2.004	0.000004	0.000025
2.005	0.0000039	0.000025
2.006	0.0000037	0.000025
2.007	0.0000035	0.000025
2.008	0.00000335	0.000025
2.009	0.0000032	0.000025
2.01	0.000003	0.000025
2.011	0.00000285	0.000025
2.012	0.00000275	0.00003
2.013	0.00000255	0.00003
2.014	0.0000024	0.00003
2.015	0.0000023	0.00003
2.016	0.0000022	0.000035
2.017	0.0000021	0.000035
2.018	0.00000195	0.00003
2.019	0.00000185	0.00003
2.02	0.0000017	0.00003
2.021	0.00000155	0.00003
2.022	0.00000145	0.00003
2.023	0.00000125	0.000025
2.024	0.00000105	0.000025
2.025	0.0000008	0.000025
2.026	0.00000065	0.000025
2.027	0.0000004	0.000025
2.028	0.00000025	0.000025
2.029	0.00000005	0.000025
2.03	-0.00000015	0.000025
2.031	-0.00000025	0.000025
2.032	-0.0000003	0.00003
2.033	-0.0000003	0.00003
2.034	-0.00000025	0.00003
2.035	-0.00000015	0.00003
2.036	0	0.00003
2.037	0.00000025	0.00003
2.038	0.00000045	0.00003
2.039	0.0000007	0.00003
2.04	0.00000095	0.00003
2.041	0.0000012	0.00003
2.042	0.00000145	0.000025
2.043	0.0000017	0.000025
2.044	0.00000185	0.000025
2.045	0.000002	0.000025
2.046	0.0000021	0.000025
2.047	0.0000021	0.000025
2.048	0.00000215	0.000025
2.049	0.0000021	0.000025
2.05	0.00000205	0.000025
2.051	0.00000195	0.000025
2.052	0.00000185	0.000025
2.053	0.0000017	0.00003
2.054	0.00000155	0.00003
2.055	0.00000145	0.00003
2.056	0.0000014	0.00003
2.057	0.00000125	0.00003
2.058	0.0000012	0.00003
2.059	0.0000012	0.00003
2.06	0.00000115	0.00003
2.061	0.0000012	0.00003
2.062	0.00000125	0.000025
2.063	0.0000013	0.000025
2.064	0.0000013	0.000025
2.065	0.00000145	0.00002
2.066	0.0000015	0.00002
2.067	0.0000016	0.00002
2.068	0.0000017	0.00002
2.069	0.00000175	0.000025
2.07	0.0000019	0.000025
2.071	0.00000195	0.000025
2.072	0.000002	0.000025
2.073	0.00000205	0.00003
2.074	0.00000205	0.00003
2.075	0.00000205	0.00003
2.076	0.00000205	0.00003
2.077	0.00000205	0.00003
2.078	0.00000205	0.00003
2.079	0.000002	0.00003
2.08	0.00000195	0.00003
2.081	0.0000019	0.000025
2.082	0.00000185	0.000025
2.083	0.0000018	0.000025
2.084	0.0000017	0.000025
2.085	0.00000165	0.00002
2.086	0.00000155	0.00002
2.087	0.0000015	0.00002
2.088	0.0000015	0.00002
2.089	0.00000145	0.000025
2.09	0.00000135	0.000025
2.091	0.00000135	0.000025
2.092	0.00000135	0.000025
2.093	0.00000135	0.00003
2.094	0.0000013	0.00003
2.095	0.0000013	0.00003
2.096	0.0000013	0.00003
2.097	0.00000125	0.00003
2.098	0.00000125	0.00003
2.099	0.0000013	0.00003
2.1	0.0000013	0.00003
2.101	0.00000125	0.00003
2.102	0.0000013	0.000025
2.103	0.0000013	0.000025
2.104	0.00000125	0.000025
2.105	0.0000013	0.000025
2.106	0.00000125	0.000025
2.107	0.00000125	0.000025
2.108	0.00000125	0.000025
2.109	0.00000125	0.000025
2.11	0.00000125	0.000025
2.111	0.0000012	0.000025
2.112	0.0000012	0.00003
2.113	0.00000115	0.00003
2.114	0.00000115	0.00003
2.115	0.00000115	0.00003
2.116	0.00000115	0.00003
2.117	0.0000012	0.00003
2.118	0.0000012	0.00003
2.119	0.0000013	0.00003
2.12	0.00000135	0.00003
2.121	0.0000014	0.00003
2.122	0.0000015	0.000025
2.123	0.0000015	0.000025
2.124	0.0000016	0.000025
2.125	0.00000165	0.000025
2.126	0.0000017	0.000025
2.127	0.0000017	0.000025
2.128	0.00000165	0.000025
2.129	0.0000016	0.000025
2.13	0.0000015	0.000025
2.131	0.0000014	0.000025
2.132	0.0000013	0.00003
2.133	0.00000115	0.00003
2.134	0.00000095	0.00003
2.135	0.00000085	0.00003
2.136	0.0000007	0.00003
2.137	0.00000055	0.00003
2.138	0.00000045	0.00003
2.139	0.0000004	0.00003
2.14	0.0000003	0.00003
2.141	0.0000003	0.00003
2.142	0.0000003	0.000025
2.143	0.0000003	0.000025
2.144	0.0000003	0.000025
2.145	0.0000004	0.000025
2.146	0.00000045	0.000025
2.147	0.0000005	0.000025
2.148	0.0000005	0.000025
2.149	0.00000055	0.000025
2.15	0.00000055	0.000025
2.151	0.0000005	0.000025
2.152	0.0000005	0.00003
2.153	0.0000004	0.00003
2.154	0.00000025	0.00003
2.155	0.00000015	0.00003
2.156	0	0.00003
2.157	-0.0000002	0.00003
2.158	-0.00000035	0.00003
2.159	-0.00000055	0.00003
2.16	-0.00000075	0.00003
2.161	-0.0000009	0.00003
2.162	-0.00000105	0.000025
2.163	-0.0000012	0.000025
2.164	-0.00000125	0.000025
2.165	-0.00000125	0.000025
2.166	-0.00000125	0.000025
2.167	-0.00000115	0.00002
2.168	-0.000001	0.000025
2.169	-0.00000085	0.000025
2.17	-0.00000065	0.000025
2.171	-0.0000004	0.000025
2.172	-0.00000015	0.000025
2.173	0.00000015	0.00003
2.174	0.0000004	0.00003
2.175	0.0000007	0.00003
2.176	0.00000095	0.00003
2.177	0.0000012	0.00003
2.178	0.0000015	0.00003
2.179	0.0000017	0.00003
2.18	0.0000019	0.00003
2.181	0.000002	0.00003
2.182	0.00000215	0.000025
2.183	0.00000225	0.000025
2.184	0.00000225	0.000025
2.185	0.00000225	0.000025
2.186	0.0000022	0.00002
2.187	0.0000021	0.00002
2.188	0.00000195	0.00002
2.189	0.00000185	0.000025
2.19	0.00000165	0.000025
2.191	0.00000145	0.000025
2.192	0.00000125	0.000025
2.193	0.00000105	0.00003
2.194	0.0000008	0.00003
2.195	0.0000006	0.00003
2.196	0.0000004	0.00003
2.197	0.0000002	0.00003
2.198	0	0.00003
2.199	-0.0000002	0.00003
2.2	-0.0000003	0.00003
2.201	-0.0000004	0.00003
2.202	-0.00000045	0.000025
2.203	-0.00000055	0.000025
2.204	-0.0000006	0.000025
2.205	-0.0000006	0.000025
2.206	-0.0000006	0.000025
2.207	-0.00000055	0.00002
2.208	-0.0000005	0.000025
2.209	-0.00000045	0.000025
2.21	-0.0000004	0.000025
2.211	-0.0000003	0.000025
2.212	-0.00000015	0.000025
2.213	0	0.00003
2.214	0.0000001	0.00003
2.215	0.0000002	0.00003
2.216	0.0000003	0.00003
2.217	0.00000045	0.00003
2.218	0.00000055	0.00003
2.219	0.00000065	0.00003
2.22	0.00000075	0.00003
2.221	0.0000008	0.00003
2.222	0.0000009	0.000025
2.223	0.00000095	0.000025
2.224	0.000001	0.000025
2.225	0.00000105	0.000025
2.226	0.0000011	0.00002
2.227	0.0000011	0.00002
2.228	0.00000115	0.00002
2.229	0.00000115	0.000025
2.23	0.0000011	0.000025
2.231	0.00000115	0.000025
2.232	0.0000011	0.000025
2.233	0.0000011	0.00003
2.234	0.0000011	0.00003
2.235	0.0000011	0.00003
2.236	0.00000105	0.00003
2.237	0.00000105	0.00003
2.238	0.00000095	0.00003
2.239	0.00000095	0.00003
2.24	0.0000009	0.00003
2.241	0.00000085	0.000025
2.242	0.0000008	0.000025
2.243	0.00000075	0.000025
2.244	0.0000007	0.000025
2.245	0.0000007	0.00002
2.246	0.00000065	0.00002
2.247	0.00000055	0.00002
2.248	0.00000055	0.00002
2.249	0.00000055	0.00002
2.25	0.0000005	0.000025
2.251	0.00000045	0.000025
2.252	0.0000004	0.000025
2.253	0.0000004	0.000025
2.254	0.00000035	0.00003
2.255	0.0000003	0.00003
2.256	0.00000025	0.00003
2.257	0.00000025	0.00003
2.258	0.0000002	0.00003
2.259	0.0000002	0.00003
2.26	0.00000015	0.00003
2.261	0.00000015	0.000025
2.262	0.00000015	0.000025
2.263	0.00000015	0.000025
2.264	0.00000015	0.000025
2.265	0.00000025	0.00002
2.266	0.00000035	0.00002
2.267	0.00000045	0.00002
2.268	0.00000055	0.00002
2.269	0.0000007	0.00002
2.27	0.00000085	0.000025
2.271	0.00000095	0.000025
2.272	0.0000011	0.000025
2.273	0.0000012	0.000025
2.274	0.00000135	0.00003
2.275	0.0000014	0.00003
2.276	0.0000015	0.00003
2.277	0.00000155	0.00003
2.278	0.0000016	0.00003
2.279	0.00000165	0.00003
2.28	0.0000017	0.00003
2.281	0.0000017	0.000025
2.282	0.0000017	0.000025
2.283	0.00000175	0.000025
2.284	0.0000017	0.000025
2.285	0.00000175	0.00002
2.286	0.00000175	0.00002
2.287	0.00000175	0.00002
2.288	0.0000018	0.00002
2.289	0.0000018	0.000025
2.29	0.0000018	0.000025
2.291	0.0000018	0.000025
2.292	0.0000018	0.000025
2.293	0.0000017	0.00003
2.294	0.0000016	0.00003
2.295	0.0000015	0.00003
2.296	0.00000135	0.00003
2.297	0.0000012	0.00003
2.298	0.00000105	0.00003
2.299	0.00000085	0.00003
2.3	0.00000065	0.00003
2.301	0.00000045	0.00003
2.302	0.00000025	0.000025
2.303	0.0000001	0.000025
2.304	-0.0000001	0.000025
2.305	-0.0000002	0.000025
2.306	-0.00000035	0.000025
2.307	-0.0000004	0.000025
2.308	-0.0000005	0.000025
2.309	-0.0000005	0.000025
2.31	-0.0000005	0.000025
2.311	-0.00000055	0.000025
2.312	-0.0000005	0.00003
2.313	-0.0000005	0.00003
2.314	-0.00000055	0.00003
2.315	-0.0000005	0.00003
2.316	-0.0000005	0.00003
2.317	-0.00000055	0.00003
2.318	-0.00000055	0.00003
2.319	-0.0000005	0.00003
2.32	-0.00000045	0.00003
2.321	-0.0000004	0.00003
2.322	-0.00000025	0.000025
2.323	-0.0000002	0.000025
2.324	0	0.000025
2.325	0.00000015	0.000025
2.326	0.0000003	0.000025
2.327	0.0000005	0.000025
2.328	0.0000007	0.000025
2.329	0.0000009	0.000025
2.33	0.0000011	0.000025
2.331	0.00000125	0.000025
2.332	0.0000014	0.00003
2.333	0.0000015	0.00003
2.334	0.0000016	0.00003
2.335	0.0000017	0.00003
2.336	0.0000017	0.00003
2.337	0.0000017	0.00003
2.338	0.00000165	0.00003
2.339	0.0000016	0.00003
2.34	0.0000015	0.00003
2.341	0.00000145	0.00003
2.342	0.00000135	0.000025
2.343	0.0000013	0.000025
2.344	0.0000012	0.000025
2.345	0.0000012	0.000025
2.346	0.00000115	0.000025
2.347	0.00000115	0.000025
2.348	0.00000115	0.000025
2.349	0.0000012	0.000025
2.35	0.00000125	0.000025
2.351	0.00000125	0.000025
2.352	0.00000135	0.000025
2.353	0.0000014	0.00003
2.354	0.0000014	0.00003
2.355	0.0000015	0.00003
2.356	0.0000015	0.00003
2.357	0.0000015	0.00003
2.358	0.00000155	0.00003
2.359	0.00000155	0.00003
2.36	0.0000016	0.00003
2.361	0.00000155	0.00003
2.362	0.00000155	0.000025
2.363	0.0000016	0.000025
2.364	0.00000165	0.000025
2.365	0.00000175	0.000025
2.366	0.00000175	0.00002
2.367	0.00000185	0.00002
2.368	0.00000195	0.00002
2.369	0.00000205	0.000025
2.37	0.0000021	0.000025
2.371	0.0000022	0.000025
2.372	0.00000225	0.000025
2.373	0.00000225	0.00003
2.374	0.00000235	0.00003
2.375	0.00000235	0.00003
2.376	0.00000235	0.00003
2.377	0.0000023	0.00003
2.378	0.0000023	0.00003
2.379	0.00000225	0.00003
2.38	0.0000022	0.00003
2.381	0.0000022	0.00003
2.382	0.0000021	0.000025
2.383	0.0000021	0.000025
2.384	0.00000205	0.000025
2.385	0.00000205	0.000025
2.386	0.00000205	0.00002
2.387	0.00000205	0.00002
2.388	0.00000205	0.00002
2.389	0.0000021	0.000025
2.39	0.00000205	0.000025
2.391	0.000002	0.000025
2.392	0.000002	0.000025
2.393	0.00000195	0.00003
2.394	0.00000185	0.00003
2.395	0.0000018	0.00003
2.396	0.0000017	0.00003
2.397	0.0000016	0.00003
2.398	0.00000155	0.00003
2.399	0.00000145	0.00003
2.4	0.0000014	0.00003
2.401	0.0000013	0.000025
2.402	0.0000013	0.000025
2.403	0.00000125	0.000025
2.404	0.00000125	0.000025
2.405	0.0000013	0.000025
2.406	0.00000135	0.00002
2.407	0.0000014	0.00002
2.408	0.0000015	0.00002
2.409	0.00000155	0.000025
2.41	0.0000016	0.000025
2.411	0.0000017	0.000025
2.412	0.0000018	0.000025
2.413	0.00000185	0.00003
2.414	0.00000195	0.00003
2.415	0.000002	0.00003
2.416	0.00000205	0.00003
2.417	0.00000205	0.00003
2.418	0.00000205	0.00003
2.419	0.000002	0.00003
2.42	0.00000195	0.00003
2.421	0.0000019	0.00003
2.422	0.0000018	0.000025
2.423	0.0000017	0.000025
2.424	0.0000016	0.000025
2.425	0.0000015	0.000025
2.426	0.0000014	0.000025
2.427	0.00000135	0.000025
2.428	0.0000013	0.000025
2.429	0.0000013	0.000025
2.43	0.0000013	0.000025
2.431	0.0000013	0.000025
2.432	0.00000135	0.00003
2.433	0.0000014	0.00003
2.434	0.0000015	0.00003
2.435	0.0000016	0.00003
2.436	0.00000165	0.00003
2.437	0.00000175	0.00003
2.438	0.0000018	0.00003
2.439	0.00000185	0.00003
2.44	0.0000019	0.00003
2.441	0.0000019	0.00003
2.442	0.0000019	0.00003
2.443	0.00000185	0.000025
2.444	0.00000185	0.000025
2.445	0.0000018	0.000025
2.446	0.0000018	0.000025
2.447	0.0000017	0.000025
2.448	0.0000017	0.000025
2.449	0.00000165	0.000025
2.45	0.0000017	0.000025
2.451	0.00000165	0.000025
2.452	0.00000165	0.00003
2.453	0.00000165	0.00003
2.454	0.00000165	0.00003
2.455	0.00000165	0.00003
2.456	0.00000165	0.00003
2.457	0.00000165	0.000035
2.458	0.0000017	0.00003
2.459	0.0000017	0.00003
2.46	0.0000017	0.00003
2.461	0.0000017	0.00003
2.462	0.0000017	0.00003
2.463	0.0000017	0.000025
2.464	0.0000017	0.000025
2.465	0.00000175	0.000025
2.466	0.0000017	0.000025
2.467	0.00000175	0.000025
2.468	0.00000175	0.000025
2.469	0.00000175	0.000025
2.47	0.0000017	0.000025
2.471	0.00000175	0.000025
2.472	0.00000175	0.000025
2.473	0.00000175	0.00003
2.474	0.0000017	0.00003
2.475	0.00000175	0.00003
2.476	0.0000017	0.00003
2.477	0.00000165	0.00003
2.478	0.0000017	0.00003
2.479	0.00000165	0.00003
2.48	0.00000165	0.00003
2.481	0.0000016	0.00003
2.482	0.00000155	0.000025
2.483	0.00000155	0.000025
2.484	0.0000014	0.000025
2.485	0.0000014	0.000025
2.486	0.00000135	0.00002
2.487	0.00000125	0.00002
2.488	0.0000012	0.00002
2.489	0.00000115	0.000025
2.49	0.00000105	0.000025
2.491	0.000001	0.000025
2.492	0.0000009	0.000025
2.493	0.0000009	0.00003
2.494	0.00000085	0.00003
2.495	0.00000085	0.00003
2.496	0.0000008	0.00003
2.497	0.00000075	0.00003
2.498	0.00000075	0.00003
2.499	0.0000007	0.00003
2.5	0.0000007	0.00003
2.501	0.0000006	0.00003
2.502	0.0000006	0.000025
2.503	0.00000055	0.000025
2.504	0.00000055	0.000025
2.505	0.00000055	0.000025
2.506	0.00000055	0.00002
2.507	0.00000055	0.00002
2.508	0.0000006	0.00002
2.509	0.00000055	0.000025
2.51	0.00000055	0.000025
2.511	0.00000055	0.000025
2.512	0.00000055	0.000025
2.513	0.00000055	0.00003
2.514	0.0000005	0.00003
2.515	0.0000006	0.00003
2.516	0.00000055	0.00003
2.517	0.00000055	0.00003
2.518	0.00000055	0.00003
2.519	0.00000055	0.00003
2.52	0.0000005	0.00003
2.521	0.00000055	0.000025
2.522	0.0000006	0.000025
2.523	0.00000065	0.000025
2.524	0.0000007	0.000025
2.525	0.00000085	0.00002
2.526	0.0000009	0.00002
2.527	0.00000105	0.00002
2.528	0.0000012	0.00002
2.529	0.00000135	0.000025
2.53	0.0000015	0.000025
2.531	0.00000165	0.000025
2.532	0.0000018	0.000025
2.533	0.00000195	0.00003
2.534	0.0000021	0.00003
2.535	0.0000022	0.00003
2.536	0.0000023	0.00003
2.537	0.00000235	0.00003
2.538	0.00000245	0.00003
2.539	0.0000024	0.00003
2.54	0.0000024	0.00003
2.541	0.0000024	0.000025
2.542	0.0000023	0.000025
2.543	0.0000022	0.000025
2.544	0.00000215	0.000025
2.545	0.0000021	0.00002
2.546	0.00000195	0.00002
2.547	0.0000018	0.00002
2.548	0.0000017	0.00002
2.549	0.0000016	0.000025
2.55	0.0000015	0.000025
2.551	0.00000135	0.000025
2.552	0.0000013	0.000025
2.553	0.0000012	0.00003
2.554	0.00000105	0.00003
2.555	0.000001	0.00003
2.556	0.00000095	0.00003
2.557	0.00000085	0.00003
2.558	0.00000085	0.00003
2.559	0.00000075	0.00003
0	0.0000241	0.00006
0.001	0.00002395	0.00006
0.002	0.0000238	0.00006
0.003	0.0000236	0.00006
0.004	0.00002335	0.00006
0.005	0.00002315	0.00006
0.006	0.00002295	0.00006
0.007	0.00002265	0.00006
0.008	0.0000224	0.000055
0.009	0.00002215	0.000055
0.01	0.00002185	0.000055
0.011	0.00002155	0.00005
0.012	0.0000213	0.000045
0.013	0.000021	0.000045
0.014	0.0000207	0.00004
0.015	0.00002045	0.00003
0.016	0.0000202	0.000025
0.017	0.0000199	0.00002
0.018	0.00001965	0.000015
0.019	0.0000195	0.00001
0.02	0.0000193	0.000005
0.021	0.0000191	0
0.022	0.0000189	0
0.023	0.0000187	-0.00001
0.024	0.0000186	-0.00001
0.025	0.00001845	-0.000015
0.026	0.0000183	-0.000015
0.027	0.00001815	-0.000015
0.028	0.00001805	-0.00002
0.029	0.00001795	-0.00002
0.03	0.0000178	-0.00002
0.031	0.00001765	-0.00002
0.032	0.00001755	-0.00002
0.033	0.0000174	-0.000025
0.034	0.0000173	-0.000025
0.035	0.00001715	-0.000025
0.036	0.000017	-0.000025
0.037	0.0000168	-0.00003
0.038	0.00001665	-0.00003
0.039	0.0000165	-0.00003
0.04	0.0000164	-0.00003
0.041	0.0000162	-0.00003
0.042	0.0000161	-0.00003
0.043	0.00001595	-0.00003
0.044	0.0000158	-0.000025
0.045	0.0000157	-0.000025
0.046	0.00001555	-0.00002
0.047	0.00001545	-0.000015
0.048	0.0000153	-0.000015
0.049	0.00001525	-0.00001
0.05	0.0000151	-0.00001
0.051	0.00001495	0
0.052	0.0000149	0
0.053	0.00001475	0
0.054	0.00001455	0
0.055	0.00001445	0
0.056	0.0000143	0
0.057	0.0000141	0.000005
0.058	0.00001395	0.000005
0.059	0.00001375	0.000005
0.06	0.0000136	0.000005
0.061	0.00001345	0.000005
0.062	0.0000133	0.000005
0.063	0.00001315	0.00001
0.064	0.000013	0.00001
0.065	0.0000129	0.000015
0.066	0.0000128	0.000015
0.067	0.0000127	0.00002
0.068	0.00001255	0.00002
0.069	0.0000125	0.000025
0.07	0.0000124	0.000025
0.071	0.0000123	0.00003
0.072	0.0000122	0.00003
0.073	0.0000121	0.00003
0.074	0.00001205	0.00003
0.075	0.00001195	0.00003
0.076	0.0000119	0.00003
0.077	0.00001175	0.00003
0.078	0.00001165	0.00003
0.079	0.0000115	0.00003
0.08	0.0000114	0.00003
0.081	0.00001125	0.00003
0.082	0.00001115	0.00003
0.083	0.0000109	0.00003
0.084	0.0000108	0.00003
0.085	0.00001065	0.00003
0.086	0.00001045	0.00003
0.087	0.00001025	0.000035
0.088	0.0000101	0.000035
0.089	0.00000995	0.000035
0.09	0.0000098	0.00004
0.091	0.0000097	0.00004
0.092	0.0000096	0.00004
0.093	0.00000945	0.00004
0.094	0.00000935	0.00004
0.095	0.0000093	0.000035
0.096	0.0000093	0.000035
0.097	0.0000093	0.000035
0.098	0.00000935	0.000035
0.099	0.00000935	0.00003
0.1	0.00000935	0.00003
0.101	0.0000094	0.00003
0.102	0.00000945	0.00003
0.103	0.00000945	0.00003
0.104	0.0000094	0.00003
0.105	0.0000094	0.00003
0.106	0.00000945	0.000035
0.107	0.0000094	0.000035
0.108	0.00000935	0.000035
0.109	0.0000093	0.000035
0.11	0.0000092	0.000035
0.111	0.00000905	0.00004
0.112	0.000009	0.00004
0.113	0.0000088	0.00004
0.114	0.0000087	0.000035
0.115	0.00000855	0.000035
0.116	0.0000084	0.000035
0.117	0.00000825	0.000035
0.118	0.0000081	0.00003
0.119	0.000008	0.00003
0.12	0.00000785	0.00003
0.121	0.00000775	0.00003
0.122	0.00000765	0.00003
0.123	0.00000755	0.00003
0.124	0.00000745	0.00003
0.125	0.0000074	0.00003
0.126	0.0000073	0.00003
0.127	0.00000725	0.00003
0.128	0.0000072	0.000035
0.129	0.0000072	0.000035
0.13	0.0000072	0.000035
0.131	0.00000715	0.000035
0.132	0.0000072	0.000035
0.133	0.00000725	0.000035
0.134	0.00000725	0.000035
0.135	0.00000735	0.000035
0.136	0.00000745	0.000035
0.137	0.00000755	0.00003
0.138	0.0000077	0.00003
0.139	0.00000785	0.00003
0.14	0.00000805	0.00003
0.141	0.0000082	0.000025
0.142	0.0000084	0.000025
0.143	0.0000086	0.000025
0.144	0.00000875	0.000025
0.145	0.0000089	0.00003
0.146	0.0000091	0.00003
0.147	0.0000092	0.00003
0.148	0.00000925	0.00003
0.149	0.0000094	0.000035
0.15	0.0000095	0.000035
0.151	0.00000945	0.000035
0.152	0.0000095	0.000035
0.153	0.00000945	0.000035
0.154	0.00000935	0.000035
0.155	0.0000093	0.000035
0.156	0.0000092	0.000035
0.157	0.0000091	0.00003
0.158	0.0000089	0.00003
0.159	0.00000875	0.00003
0.16	0.0000086	0.00003
0.161	0.00000845	0.000025
0.162	0.0000083	0.000025
0.163	0.00000815	0.000025
0.164	0.000008	0.00003
0.165	0.0000079	0.00003
0.166	0.00000775	0.00003
0.167	0.0000077	0.00003
0.168	0.0000076	0.000035
0.169	0.00000755	0.000035
0.17	0.00000745	0.000035
0.171	0.0000075	0.000035
0.172	0.00000755	0.000035
0.173	0.0000075	0.000035
0.174	0.00000755	0.000035
0.175	0.0000076	0.000035
0.176	0.0000076	0.000035
0.177	0.0000076	0.00003
0.178	0.0000077	0.00003
0.179	0.0000077	0.00003
0.18	0.00000775	0.00003
0.181	0.0000078	0.00003
0.182	0.0000079	0.000025
0.183	0.000008	0.00003
0.184	0.00000805	0.00003
0.185	0.00000815	0.00003
0.186	0.0000083	0.00003
0.187	0.00000835	0.00003
0.188	0.0000085	0.000035
0.189	0.0000086	0.000035
0.19	0.0000087	0.000035
0.191	0.00000875	0.000035
0.192	0.00000885	0.000035
0.193	0.00000895	0.000035
0.194	0.000009	0.000035
0.195	0.00000905	0.000035
0.196	0.0000091	0.000035
0.197	0.00000915	0.00003
0.198	0.0000091	0.00003
0.199	0.00000915	0.00003
0.2	0.00000915	0.00003
0.201	0.0000091	0.00003
0.202	0.0000091	0.000025
0.203	0.0000091	0.000025
0.204	0.00000905	0.00003
0.205	0.00000915	0.00003
0.206	0.00000915	0.00003
0.207	0.0000092	0.00003
0.208	0.0000093	0.000035
0.209	0.0000093	0.000035
0.21	0.00000935	0.000035
0.211	0.0000094	0.000035
0.212	0.00000945	0.000035
0.213	0.0000095	0.000035
0.214	0.0000095	0.000035
0.215	0.0000095	0.000035
0.216	0.0000095	0.000035
0.217	0.00000945	0.00003
0.218	0.0000094	0.00003
0.219	0.00000935	0.00003
0.22	0.00000925	0.00003
0.221	0.00000915	0.000025
0.222	0.0000091	0.000025
0.223	0.00000895	0.000025
0.224	0.00000885	0.000025
0.225	0.0000088	0.00003
0.226	0.0000087	0.00003
0.227	0.00000855	0.00003
0.228	0.0000085	0.00003
0.229	0.00000845	0.000035
0.23	0.0000084	0.000035
0.231	0.0000084	0.000035
0.232	0.00000835	0.000035
0.233	0.0000084	0.000035
0.234	0.0000084	0.000035
0.235	0.00000845	0.000035
0.236	0.0000085	0.00003
0.237	0.00000855	0.00003
0.238	0.00000865	0.00003
0.239	0.0000087	0.00003
0.24	0.00000875	0.000025
0.241	0.00000885	0.000025
0.242	0.00000895	0.000025
0.243	0.00000905	0.000025
0.244	0.00000915	0.000025
0.245	0.00000935	0.000025
0.246	0.00000945	0.00003
0.247	0.00000965	0.00003
0.248	0.0000099	0.00003
0.249	0.0000101	0.000035
0.25	0.00001035	0.000035
0.251	0.00001055	0.000035
0.252	0.0000108	0.000035
0.253	0.000011	0.000035
0.254	0.0000112	0.000035
0.255	0.00001145	0.000035
0.256	0.00001165	0.00003
0.257	0.00001175	0.00003
0.258	0.0000119	0.00003
0.259	0.0000121	0.00003
0.26	0.00001215	0.000025
0.261	0.00001225	0.000025
0.262	0.0000123	0.000025
0.263	0.00001235	0.000025
0.264	0.00001235	0.000025
0.265	0.00001235	0.000025
0.266	0.0000123	0.00003
0.267	0.00001225	0.00003
0.268	0.0000122	0.00003
0.269	0.0000121	0.00003
0.27	0.000012	0.000035
0.271	0.0000119	0.000035
0.272	0.0000118	0.000035
0.273	0.0000117	0.000035
0.274	0.00001155	0.000035
0.275	0.00001145	0.000035
0.276	0.0000114	0.00003
0.277	0.0000113	0.00003
0.278	0.0000113	0.00003
0.279	0.0000113	0.00003
0.28	0.0000113	0.000025
0.281	0.00001135	0.000025
0.282	0.00001145	0.000025
0.283	0.00001155	0.000025
0.284	0.00001165	0.000025
0.285	0.0000118	0.000025
0.286	0.0000119	0.00003
0.287	0.00001205	0.00003
0.288	0.0000122	0.00003
0.289	0.0000123	0.00003
0.29	0.0000125	0.000035
0.291	0.0000126	0.000035
0.292	0.0000127	0.000035
0.293	0.00001275	0.000035
0.294	0.0000128	0.000035
0.295	0.00001285	0.000035
0.296	0.0000128	0.00003
0.297	0.00001275	0.00003
0.298	0.0000127	0.00003
0.299	0.0000126	0.00003
0.3	0.00001245	0.000025
0.301	0.0000123	0.000025
0.302	0.0000121	0.000025
0.303	0.0000119	0.000025
0.304	0.00001165	0.000025
0.305	0.0000115	0.00003
0.306	0.00001125	0.00003
0.307	0.00001105	0.00003
0.308	0.00001085	0.00003
0.309	0.0000107	0.000035
0.31	0.00001055	0.000035
0.311	0.0000104	0.000035
0.312	0.00001035	0.000035
0.313	0.00001025	0.000035
0.314	0.00001015	0.000035
0.315	0.00001015	0.000035
0.316	0.0000101	0.00003
0.317	0.00001005	0.00003
0.318	0.00001005	0.00003
0.319	0.0000101	0.00003
0.32	0.0000101	0.000025
0.321	0.0000101	0.000025
0.322	0.0000101	0.000025
0.323	0.0000102	0.000025
0.324	0.00001015	0.000025
0.325	0.0000102	0.00003
0.326	0.00001015	0.00003
0.327	0.0000102	0.00003
0.328	0.00001015	0.00003
0.329	0.0000101	0.000035
0.33	0.00001005	0.000035
0.331	0.00000995	0.000035
0.332	0.00000985	0.000035
0.333	0.0000097	0.000035
0.334	0.00000955	0.000035
0.335	0.0000094	0.000035
0.336	0.0000092	0.000035
0.337	0.00000895	0.00003
0.338	0.00000875	0.00003
0.339	0.00000845	0.00003
0.34	0.0000082	0.00003
0.341	0.00000795	0.00003
0.342	0.0000077	0.00003
0.343	0.0000074	0.00003
0.344	0.0000072	0.00003
0.345	0.000007	0.00003
0.346	0.00000675	0.00003
0.347	0.00000655	0.00003
0.348	0.0000064	0.000035
0.349	0.00000625	0.000035
0.35	0.0000061	0.000035
0.351	0.000006	0.000035
0.352	0.0000059	0.000035
0.353	0.00000575	0.000035
0.354	0.00000565	0.000035
0.355	0.00000565	0.000035
0.356	0.0000056	0.000035
0.357	0.00000555	0.00003
0.358	0.0000056	0.00003
0.359	0.0000056	0.00003
0.36	0.00000565	0.00003
0.361	0.0000057	0.00003
0.362	0.0000058	0.000025
0.363	0.0000059	0.000025
0.364	0.000006	0.00003
0.365	0.0000061	0.00003
0.366	0.0000062	0.00003
0.367	0.0000063	0.00003
0.368	0.0000064	0.00003
0.369	0.00000645	0.000035
0.37	0.00000645	0.000035
0.371	0.00000645	0.000035
0.372	0.0000064	0.000035
0.373	0.0000063	0.000035
0.374	0.00000615	0.000035
0.375	0.00000605	0.000035
0.376	0.00000585	0.000035
0.377	0.00000565	0.00003
0.378	0.00000545	0.00003
0.379	0.00000525	0.00003
0.38	0.000005	0.000025
0.381	0.00000475	0.000025
0.382	0.0000046	0.000025
0.383	0.00000435	0.000025
0.384	0.00000415	0.000025
0.385	0.000004	0.00003
0.386	0.0000039	0.00003
0.387	0.0000037	0.00003
0.388	0.00000365	0.00003
0.389	0.0000036	0.000035
0.39	0.0000035	0.000035
0.391	0.0000035	0.000035
0.392	0.0000035	0.000035
0.393	0.00000345	0.000035
0.394	0.0000034	0.000035
0.395	0.00000345	0.000035
0.396	0.0000034	0.000035
0.397	0.0000033	0.00003
0.398	0.00000325	0.00003
0.399	0.0000032	0.00003
0.4	0.0000031	0.00003
0.401	0.0000029	0.000025
0.402	0.00000275	0.000025
0.403	0.00000255	0.000025
0.404	0.0000023	0.000025
0.405	0.00000205	0.00003
0.406	0.00000185	0.00003
0.407	0.00000155	0.00003
0.408	0.00000135	0.00003
0.409	0.0000011	0.000035
0.41	0.0000009	0.000035
0.411	0.0000007	0.000035
0.412	0.00000055	0.000035
0.413	0.0000004	0.000035
0.414	0.0000003	0.000035
0.415	0.00000025	0.000035
0.416	0.00000015	0.000035
0.417	0.0000001	0.00003
0.418	0.0000001	0.00003
0.419	0.0000001	0.00003
0.42	0.00000005	0.00003
0.421	0.0000001	0.000025
0.422	0.0000001	0.000025
0.423	0.00000015	0.000025
0.424	0.00000015	0.000025
0.425	0.00000015	0.00003
0.426	0.0000001	0.00003
0.427	0.0000001	0.00003
0.428	0.0000001	0.00003
0.429	0.0000001	0.000035
0.43	0	0.000035
0.431	0	0.000035
0.432	0	0.000035
0.433	0	0.000035
0.434	-0.00000015	0.000035
0.435	-0.00000015	0.000035
0.436	-0.0000002	0.000035
0.437	-0.00000025	0.00003
0.438	-0.0000003	0.00003
0.439	-0.00000035	0.00003
0.44	-0.0000004	0.00003
0.441	-0.0000005	0.000025
0.442	-0.00000055	0.000025
0.443	-0.0000006	0.000025
0.444	-0.00000075	0.000025
0.445	-0.0000008	0.00003
0.446	-0.0000009	0.00003
0.447	-0.000001	0.00003
0.448	-0.0000011	0.00003
0.449	-0.0000012	0.000035
0.45	-0.0000013	0.000035
0.451	-0.00000145	0.000035
0.452	-0.00000155	0.000035
0.453	-0.00000165	0.000035
0.454	-0.0000018	0.000035
0.455	-0.0000019	0.000035
0.456	-0.000002	0.000035
0.457	-0.00000215	0.00003
0.458	-0.00000225	0.00003
0.459	-0.00000235	0.00003
0.46	-0.00000245	0.000025
0.461	-0.00000255	0.000025
0.462	-0.0000027	0.000025
0.463	-0.0000028	0.000025
0.464	-0.0000029	0.000025
0.465	-0.00000295	0.00003
0.466	-0.000003	0.00003
0.467	-0.00000305	0.00003
0.468	-0.00000305	0.00003
0.469	-0.0000031	0.000035
0.47	-0.00000305	0.000035
0.471	-0.00000305	0.000035
0.472	-0.00000295	0.000035
0.473	-0.0000029	0.000035
0.474	-0.0000028	0.000035
0.475	-0.0000027	0.000035
0.476	-0.00000265	0.000035
0.477	-0.0000026	0.00003
0.478	-0.0000026	0.00003
0.479	-0.00000255	0.00003
0.48	-0.0000026	0.00003
0.481	-0.00000265	0.000025
0.482	-0.0000027	0.000025
0.483	-0.0000028	0.000025
0.484	-0.0000029	0.00003
0.485	-0.00000295	0.00003
0.486	-0.00000305	0.00003
0.487	-0.0000031	0.00003
0.488	-0.0000032	0.000035
0.489	-0.0000032	0.000035
0.49	-0.00000325	0.000035
0.491	-0.0000033	0.000035
0.492	-0.00000325	0.000035
0.493	-0.00000325	0.000035
0.494	-0.00000325	0.000035
0.495	-0.00000325	0.000035
0.496	-0.0000032	0.000035
0.497	-0.0000032	0.00003
0.498	-0.0000032	0.00003
0.499	-0.00000315	0.00003
0.5	-0.00000315	0.00003
0.501	-0.0000032	0.00003
0.502	-0.0000032	0.00003
0.503	-0.00000325	0.00003
0.504	-0.00000325	0.00003
0.505	-0.0000033	0.00003
0.506	-0.0000033	0.00003
0.507	-0.0000033	0.00003
0.508	-0.00000325	0.000035
0.509	-0.0000032	0.000035
0.51	-0.00000315	0.000035
0.511	-0.00000305	0.000035
0.512	-0.00000295	0.000035
0.513	-0.0000029	0.000035
0.514	-0.0000028	0.000035
0.515	-0.0000027	0.000035
0.516	-0.00000255	0.000035
0.517	-0.0000025	0.000035
0.518	-0.0000024	0.00003
0.519	-0.00000235	0.00003
0.52	-0.00000235	0.00003
0.521	-0.0000024	0.00003
0.522	-0.0000024	0.000025
0.523	-0.0000025	0.000025
0.524	-0.00000265	0.00003
0.525	-0.00000275	0.00003
0.526	-0.00000295	0.00003
0.527	-0.0000031	0.00003
0.528	-0.0000033	0.00003
0.529	-0.00000345	0.000035
0.53	-0.00000365	0.000035
0.531	-0.0000038	0.000035
0.532	-0.0000039	0.000035
0.533	-0.00000405	0.000035
0.534	-0.0000041	0.00003
0.535	-0.0000041	0.00003
0.536	-0.0000041	0.00003
0.537	-0.0000041	0.00003
0.538	-0.00000405	0.000025
0.539	-0.00000395	0.000025
0.54	-0.00000385	0.000025
0.541	-0.00000375	0.00002
0.542	-0.00000365	0.00002
0.543	-0.00000355	0.00002
0.544	-0.0000034	0.00002
0.545	-0.0000033	0.000025
0.546	-0.0000033	0.000025
0.547	-0.00000325	0.000025
0.548	-0.00000325	0.000025
0.549	-0.0000033	0.000025
0.55	-0.00000335	0.00003
0.551	-0.00000345	0.00003
0.552	-0.00000355	0.00003
0.553	-0.00000365	0.00003
0.554	-0.0000038	0.000025
0.555	-0.0000039	0.000025
0.556	-0.00000405	0.000025
0.557	-0.00000415	0.000025
0.558	-0.0000042	0.00002
0.559	-0.00000425	0.00002
0.56	-0.00000435	0.00002
0.561	-0.0000044	0.00002
0.562	-0.0000044	0.00002
0.563	-0.0000044	0.00002
0.564	-0.0000044	0.00002
0.565	-0.00000445	0.00002
0.566	-0.0000044	0.00002
0.567	-0.00000445	0.00002
0.568	-0.0000044	0.000025
0.569	-0.0000044	0.000025
[truncated: 892,343 more chars]
